# Supplementary material for: Influence of vessel-depleted neck and risk factors on vascularized free flap failure: a retrospective cohort study and predictive model
Source: PeerJ. 2026 Jul 22;14:e21541. doi: 10.7717/peerj.21541 (PMC13401362; doi:10.7717/peerj.21541)
Supplement: Supplemental Information 7 — All the clinical records of the included cases used in our analyses. [file peerj-14-21541-s007.xlsx]

## Sheet: raw data
ID	Division set	Age（years）	Gender	Smoking history	Alcohol intake history	Diabetes mellitus	Hypertension	Heart disease	Liver disease	Radiotherapy	Chemotherapy	Hospitalization history	Operation history	Disease location	Operative duration (minutes)	Blood loss (ml)	Tracheotomy	Titanium plate use	Disease types	Histopathology	Recurrance	Unplanned reoperation	Surgery site infection	Flap types	Number of microanastomosis	Facial artery use	Artery end-to-side	Internal jugular vein use	Facial vein use	Vein end-to-side	Vessel-depleted-neck	Flap status
1	0	54	0	0	0	0	0	0	0	0	0	1	1	0	292	300	0	0	1	1	0	0	0	4	0	0	0	0	1	0	0	0
2	0	73	1	0	0	0	0	0	0	0	0	1	1	7	630	500	0	0	1	1	0	0	0	0	1	1	0	1	0	0	0	0
3	0	57	0	0	0	0	0	0	0	1	0	1	1	3	147	50	0	1	0	0	0	0	0	0	1	1	0	0	1	0	0	0
4	0	37	1	1	1	0	0	0	0	0	0	0	0	4	240	300	0	1	1	1	0	0	0	0	1	1	0	0	1	0	0	0
5	0	75	1	1	1	0	0	0	0	0	0	1	0	1	308	200	0	0	1	2	0	0	0	0	1	0	0	0	0	0	0	0
6	0	56	1	1	1	0	1	0	0	0	0	0	0	1	520	1250	0	0	1	1	0	0	0	0	0	0	0	0	0	0	0	0
7	0	59	0	0	0	0	0	0	0	1	0	1	1	7	190	200	0	0	1	1	1	0	0	5	0	0	0	1	0	0	1	0
8	0	47	1	1	1	0	1	0	0	0	0	0	0	0	470	300	0	1	1	2	0	0	0	0	1	1	0	1	0	0	0	0
9	0	52	1	1	1	1	0	0	0	0	0	1	0	7	290	300	0	0	1	2	0	0	0	0	1	1	0	0	0	0	0	0
10	0	75	1	0	0	0	0	0	0	0	0	0	0	0	230	150	0	0	1	2	0	0	0	0	0	1	0	0	0	0	0	0
11	0	70	0	0	0	0	1	0	0	0	0	0	0	2	170	100	0	0	1	2	0	0	0	4	0	1	0	0	0	0	0	0
12	0	52	1	0	0	0	0	0	0	0	0	0	0	3	462	400	0	1	0	0	0	0	0	1	1	1	0	0	0	0	0	0
13	0	71	0	0	0	0	1	0	0	0	0	0	0	2	355	400	0	1	1	1	0	0	0	0	1	0	0	1	0	0	0	0
14	0	56	0	0	0	0	1	0	0	0	0	0	0	7	252	200	0	0	1	2	0	0	0	0	1	1	0	1	0	0	0	0
15	0	68	1	1	1	0	0	0	0	0	0	0	0	5	407	600	0	0	1	1	0	0	0	0	1	0	0	0	0	0	0	0
16	0	60	1	1	1	0	0	0	0	0	0	0	0	1	309	300	0	1	1	2	0	0	0	0	0	1	0	0	0	0	0	0
17	0	48	1	1	1	0	0	0	1	0	0	0	0	7	332	200	0	0	1	1	0	0	0	0	1	1	0	0	0	0	0	0
18	0	59	1	1	1	0	1	0	0	0	0	0	0	0	380	350	0	0	1	2	0	0	0	0	0	0	0	0	0	0	0	0
19	0	77	1	0	0	0	0	0	0	0	0	1	1	3	265	300	0	0	1	2	0	0	0	3	0	1	0	1	0	0	0	0
20	0	47	1	0	1	0	0	0	0	0	0	0	0	7	440	300	0	1	1	1	0	0	0	0	1	1	0	0	0	0	0	0
21	0	69	1	1	1	0	1	0	0	0	0	0	0	0	278	400	0	1	1	2	0	0	0	0	1	0	0	1	0	1	0	0
22	0	49	0	0	0	0	0	0	0	0	0	1	1	0	180	100	0	0	1	1	0	0	0	0	0	1	0	0	0	0	0	0
23	0	53	0	0	0	0	0	0	0	0	0	1	1	0	278	200	0	1	1	2	0	0	0	0	0	1	0	1	0	0	0	0
24	0	17	1	0	0	0	0	0	0	1	1	1	1	0	330	200	0	0	0	0	0	0	0	2	0	1	0	0	1	0	1	0
25	0	16	1	0	0	0	0	0	0	0	0	0	1	4	165	300	0	0	1	2	0	0	0	0	0	1	0	0	1	0	0	0
26	0	61	0	0	0	0	0	0	0	0	0	0	0	2	415	500	0	0	1	2	0	0	0	0	0	1	0	1	0	0	0	0
27	0	63	1	1	1	0	1	0	1	0	1	1	1	7	377	300	0	0	1	1	0	0	0	0	0	1	0	1	0	0	0	0
28	0	54	1	0	0	0	0	0	0	0	0	0	0	7	502	400	0	0	1	2	0	0	0	0	1	1	0	1	0	0	0	0
29	0	59	1	1	1	0	1	0	0	0	0	0	0	1	465	400	0	0	1	2	0	1	0	0	1	1	0	1	0	1	0	0
30	0	73	0	0	0	0	0	0	0	0	0	1	1	0	220	150	0	0	1	1	0	0	0	0	1	1	0	0	0	0	0	0
31	0	32	1	0	0	0	0	0	0	0	0	1	1	7	295	200	0	0	1	1	0	0	0	2	0	0	0	0	0	0	0	0
32	0	57	0	0	0	0	0	0	0	0	0	0	0	0	390	300	0	0	1	1	0	0	0	0	0	0	0	1	0	0	0	0
33	0	52	1	0	0	0	0	0	0	0	0	0	0	2	450	300	0	1	1	2	0	0	0	0	0	1	0	1	0	0	0	0
34	0	72	0	0	0	0	0	0	0	0	0	0	0	7	241	150	0	0	1	1	0	0	0	0	0	1	0	1	0	0	0	0
35	0	53	1	1	0	0	0	0	0	0	0	1	1	3	340	500	0	1	0	0	0	0	1	1	0	1	0	0	0	0	0	0
36	0	46	1	1	1	0	0	0	0	0	0	0	0	2	295	300	0	1	1	2	0	0	0	0	0	1	0	0	1	0	0	0
37	0	54	1	0	0	0	0	0	0	0	0	0	0	2	400	350	0	1	1	1	0	0	0	0	1	0	0	1	0	0	0	0
38	0	60	1	1	0	0	1	0	0	0	0	0	0	5	306	350	0	0	1	2	0	1	0	0	0	0	0	0	0	0	0	0
39	0	69	0	0	0	0	0	0	0	0	0	1	1	2	305	300	0	0	1	1	0	0	0	0	0	1	0	1	0	0	1	0
40	0	71	1	1	1	0	0	0	0	0	0	0	0	1	510	500	1	1	1	2	0	0	0	0	1	1	0	0	0	0	0	0
41	0	38	0	0	0	0	0	0	0	0	0	0	0	7	300	300	0	0	1	1	0	0	0	0	0	1	0	1	0	0	0	0
42	0	58	1	1	1	0	0	0	0	0	0	0	0	1	555	400	1	0	1	2	0	0	0	0	0	1	0	0	0	0	0	0
43	0	45	1	0	0	0	0	0	0	0	0	1	1	3	235	200	0	1	0	0	0	0	0	1	0	1	0	0	1	0	0	0
44	0	54	1	1	1	0	0	0	0	0	0	0	0	1	445	300	0	0	1	2	0	0	0	0	0	0	0	1	0	0	0	0
45	0	58	0	0	0	0	0	0	0	0	0	1	1	8	340	400	0	1	0	0	1	0	0	0	1	1	0	0	0	0	0	0
46	0	27	1	0	0	0	0	0	0	0	0	0	0	7	290	150	0	0	1	2	0	0	0	0	1	1	0	1	0	1	0	0
47	0	67	0	0	0	0	0	0	0	0	0	1	1	2	388	300	0	1	1	1	0	0	0	0	1	1	0	1	1	0	0	0
48	0	73	0	0	0	1	0	0	0	0	0	1	1	0	360	300	0	0	1	1	0	0	0	2	0	0	0	0	1	0	0	0
49	0	69	1	1	0	0	0	0	0	0	0	1	1	0	515	500	0	1	1	1	0	0	0	0	1	1	0	1	0	0	0	0
50	0	74	1	0	0	0	1	1	0	0	1	1	0	3	475	300	0	1	1	2	0	0	0	1	1	1	0	0	1	0	0	0
51	0	60	0	0	0	0	0	0	0	0	0	1	1	7	366	400	0	0	1	2	0	0	0	0	1	0	0	0	0	0	0	0
52	0	72	1	0	0	1	0	0	0	0	0	1	1	2	510	500	0	1	1	2	0	0	0	0	0	0	0	0	0	0	0	0
53	0	54	1	1	1	0	1	0	0	0	0	0	1	6	495	200	0	0	1	2	0	0	0	0	0	1	0	1	0	0	0	0
54	0	37	1	1	0	0	0	0	0	0	0	1	1	3	350	400	0	1	0	0	1	1	0	1	0	1	0	0	1	0	0	1
55	0	45	0	0	0	0	0	0	0	0	0	0	0	5	255	200	1	0	1	2	0	0	0	0	1	1	0	0	1	1	0	0
56	0	36	1	1	1	0	0	0	0	0	1	1	1	7	290	200	0	0	1	2	0	0	0	0	1	0	0	0	0	1	0	0
57	0	47	0	0	0	1	1	0	0	0	0	1	0	8	405	400	0	0	1	2	0	0	0	0	1	1	0	0	1	0	0	0
58	0	56	0	0	0	0	0	0	0	0	0	1	1	3	370	400	0	1	0	0	1	0	0	1	1	1	0	1	0	0	0	0
59	0	67	1	1	0	0	1	0	0	0	0	0	0	0	290	300	0	0	1	2	0	0	0	0	1	0	0	1	0	0	0	0
60	0	79	0	0	0	0	1	0	0	0	0	0	0	2	420	400	0	1	1	2	0	0	0	0	0	1	0	0	0	0	0	0
61	0	51	1	1	1	0	0	0	0	0	0	0	0	0	425	400	0	0	1	2	0	1	0	0	0	0	0	0	0	0	0	0
62	0	52	1	1	1	0	0	0	0	0	0	1	1	1	460	400	0	1	1	1	0	0	0	0	0	1	0	1	0	0	0	0
63	0	51	1	1	1	1	1	0	0	0	0	1	1	8	170	160	0	0	1	1	1	0	0	0	1	1	0	0	1	1	0	0
64	0	31	1	0	0	0	0	0	0	0	0	0	0	5	450	600	0	1	1	2	0	0	0	0	0	1	0	1	0	0	0	0
65	0	68	0	1	1	1	0	0	0	0	0	1	1	2	235	200	0	0	1	2	0	0	0	0	1	1	0	0	1	0	0	0
66	0	31	1	0	0	0	0	0	1	0	0	0	0	4	282	400	0	0	1	2	0	1	0	0	1	1	0	0	1	1	0	1
67	0	58	0	0	0	0	0	0	0	0	0	1	1	2	515	300	0	1	1	1	0	0	0	0	1	1	0	1	0	0	0	0
68	0	66	0	0	0	0	1	0	0	0	0	1	1	3	440	700	0	1	0	0	1	0	0	1	0	1	0	0	0	0	0	0
69	0	56	1	0	1	0	0	0	0	0	0	0	0	1	620	300	0	0	1	2	0	0	0	0	0	1	0	0	0	0	0	0
70	0	58	1	0	0	0	1	0	0	0	0	1	1	5	550	800	1	1	1	2	0	1	0	0	1	0	0	1	0	0	0	0
71	0	49	1	1	1	0	1	0	0	0	0	0	0	3	306	300	0	1	0	0	0	0	0	1	0	1	0	0	0	0	0	0
72	0	24	0	0	0	0	0	0	0	0	0	0	0	3	460	400	0	1	0	0	0	1	0	1	0	1	0	0	1	0	0	0
73	0	57	1	1	1	0	1	0	0	0	0	1	0	3	330	220	0	1	0	0	0	0	0	1	1	1	0	0	0	0	0	0
74	0	76	0	0	0	0	0	0	0	0	0	1	1	0	390	400	0	0	1	2	0	0	0	0	1	0	0	1	0	0	0	0
75	0	52	1	1	0	0	0	0	0	0	0	0	0	2	385	300	0	0	1	1	0	0	0	0	0	0	0	0	0	0	0	0
76	0	45	1	0	1	0	0	0	0	0	0	1	1	3	325	200	0	1	0	0	1	0	0	1	1	1	0	1	0	0	0	0
77	0	73	1	0	0	1	0	0	0	1	1	1	1	0	465	400	0	1	1	2	0	0	0	0	1	1	0	1	0	1	0	0
78	0	76	1	0	0	0	0	0	0	0	0	1	1	0	600	300	0	1	1	2	0	0	0	0	1	1	0	1	0	0	0	0
79	0	74	1	0	0	0	1	0	1	0	0	1	0	2	365	300	0	1	1	2	0	1	0	0	0	0	0	0	0	0	0	1
80	0	38	0	0	0	0	0	0	0	0	0	1	1	7	567	300	0	0	1	1	0	0	0	5	0	0	0	0	0	0	0	0
81	0	33	1	0	1	0	0	0	0	0	0	1	1	3	349	300	0	1	0	0	1	0	0	1	0	0	0	0	0	0	0	0
82	0	59	1	1	1	0	1	0	0	0	0	0	0	1	165	200	0	0	1	1	0	0	0	4	1	0	0	0	1	0	0	0
83	0	49	1	1	1	0	0	0	0	0	0	0	0	3	550	120	0	1	1	2	0	0	0	0	0	1	0	0	1	0	0	0
84	0	48	0	1	1	0	1	0	0	1	1	1	1	2	320	400	0	1	1	1	0	1	0	0	0	1	0	0	0	1	0	0
85	0	57	0	0	0	0	0	0	0	0	0	0	0	3	315	300	0	1	0	0	1	0	0	1	0	1	0	1	0	0	0	0
86	0	66	1	1	1	0	0	0	0	0	0	0	0	1	445	300	0	0	1	2	0	0	0	0	0	1	0	1	0	0	0	0
87	0	40	1	1	1	0	0	0	0	0	0	0	0	5	325	200	0	1	1	1	0	0	0	0	1	1	0	1	0	1	0	0
88	0	54	1	0	0	0	0	0	0	0	0	1	1	7	490	500	1	1	1	2	0	0	0	0	1	0	0	1	0	1	0	0
89	0	57	1	1	1	0	0	0	0	0	0	0	0	7	645	600	1	1	1	1	0	0	0	0	1	0	0	1	0	1	0	0
90	0	59	1	1	1	0	1	0	0	0	0	1	1	1	511	500	0	1	1	2	0	0	1	0	1	1	0	1	0	1	0	0
91	0	30	0	0	0	0	0	0	0	0	0	0	0	7	620	400	0	1	1	1	0	0	0	0	1	1	0	1	0	1	0	0
92	0	61	1	1	1	1	1	0	0	0	0	1	1	7	251	300	0	0	1	1	0	0	0	2	0	0	0	0	1	0	0	0
93	0	61	1	1	1	0	1	0	0	0	0	0	0	6	407	500	0	0	1	2	0	0	0	0	0	0	0	0	0	0	0	0
94	0	71	1	0	0	0	0	0	0	0	0	0	0	2	345	300	0	0	1	2	0	0	0	0	0	1	0	0	0	0	0	0
95	0	28	1	0	0	0	0	0	0	0	0	0	1	7	430	400	0	0	1	2	0	0	0	0	0	1	0	1	0	0	0	0
96	0	41	0	0	0	0	0	0	0	0	0	1	1	0	225	600	0	0	1	2	1	0	0	0	0	1	0	0	0	0	0	0
97	0	68	0	0	0	0	1	0	0	0	0	0	0	0	665	400	0	1	1	2	0	0	0	0	1	1	0	1	0	0	0	0
98	0	51	1	0	0	0	0	0	0	0	0	0	0	2	500	500	0	1	1	2	0	1	0	1	0	1	0	0	0	0	0	0
99	0	54	1	1	1	0	1	0	0	1	1	1	1	7	410	300	0	1	1	1	1	0	0	0	1	1	0	1	0	0	1	0
100	0	71	0	0	0	0	0	0	0	0	0	0	0	1	260	200	0	0	1	1	0	0	0	4	1	1	0	0	1	1	0	0
101	0	62	1	1	0	0	0	0	0	0	0	1	1	7	275	500	0	0	1	2	1	0	0	0	1	0	0	1	0	1	1	0
102	0	58	1	1	1	0	0	0	0	0	0	1	1	5	515	500	1	1	1	2	0	0	0	0	0	1	0	1	0	0	0	0
103	0	38	1	1	0	0	0	0	0	0	0	0	1	7	365	400	0	0	1	1	0	0	0	0	1	1	0	1	0	1	0	0
104	0	25	1	0	1	0	0	0	0	0	0	1	1	3	305	400	0	1	0	0	0	1	0	1	1	1	0	0	1	1	0	1
105	0	68	0	0	0	0	1	0	0	0	0	0	0	7	368	500	0	0	1	1	0	0	0	0	0	1	0	1	0	0	0	0
106	0	20	0	0	0	0	0	0	0	0	0	0	0	3	320	350	0	1	0	0	0	0	0	1	0	1	0	0	1	0	0	0
107	0	67	1	0	0	0	1	0	0	0	0	0	0	1	510	500	0	0	1	2	0	0	0	0	0	0	0	0	0	0	0	0
108	0	76	1	1	0	0	1	0	0	0	0	1	1	7	295	100	0	0	1	2	0	0	0	0	0	1	0	1	0	0	0	0
109	0	76	0	0	0	0	1	1	0	0	0	0	0	2	227	300	0	1	1	1	0	0	0	4	1	1	0	0	1	0	0	0
110	0	45	1	0	0	0	0	0	0	0	0	0	0	7	455	600	0	0	1	1	0	0	0	0	0	0	0	0	0	0	0	0
111	0	66	1	0	0	0	0	0	0	0	0	1	1	6	435	500	0	0	1	2	1	0	0	0	1	0	0	1	0	0	0	0
112	0	69	1	1	1	0	1	0	0	0	0	1	1	0	357	400	0	0	1	2	0	0	0	0	1	1	0	1	0	0	0	0
113	0	64	1	0	0	0	0	0	0	0	0	0	0	7	470	300	1	0	1	1	0	1	0	0	1	1	0	1	1	0	0	0
114	0	17	1	0	0	0	0	0	0	0	0	1	1	3	473	800	0	1	0	0	1	0	0	1	0	0	0	1	0	0	0	0
115	0	81	1	1	0	0	1	0	0	0	0	1	1	1	275	400	0	0	1	2	0	0	0	0	1	1	0	1	1	0	0	0
116	0	62	0	0	0	0	0	0	0	0	0	1	1	0	550	600	0	1	1	1	0	0	0	0	0	1	0	1	0	0	0	0
117	0	57	1	1	1	1	0	0	0	0	0	0	0	8	285	500	0	0	1	2	0	0	0	0	0	1	0	0	0	0	0	0
118	0	70	0	0	0	1	1	0	0	0	0	0	0	0	370	400	0	0	1	1	0	0	0	0	1	1	0	0	0	1	0	0
119	0	55	0	0	0	0	0	0	0	0	0	1	1	7	525	500	0	0	1	1	0	0	0	0	1	1	0	1	0	0	0	0
120	0	65	0	0	0	1	0	0	0	0	0	1	1	0	440	200	0	1	1	1	1	0	0	0	1	1	0	0	0	0	0	0
121	0	56	0	0	0	0	0	0	0	0	0	1	1	0	330	250	0	0	1	1	0	0	0	4	1	1	0	0	0	0	0	0
122	0	57	1	1	1	0	1	0	0	0	0	0	0	5	372	200	1	1	1	2	0	0	0	0	0	1	0	1	0	1	0	0
123	0	27	0	0	1	0	0	0	0	0	0	0	0	7	287	400	0	0	1	1	0	0	0	0	1	1	0	1	0	0	0	0
124	0	67	0	0	0	0	0	0	0	0	0	0	0	7	310	300	0	0	1	2	0	0	0	0	0	1	0	1	0	0	0	0
125	0	19	1	0	0	0	0	0	0	0	0	0	0	3	300	500	0	1	0	0	1	0	0	1	1	1	0	0	0	0	0	0
126	0	53	1	1	1	0	0	0	0	0	0	0	0	7	280	300	0	0	1	1	0	0	0	2	0	1	0	0	0	0	0	0
127	0	50	0	0	0	0	0	0	0	0	0	1	1	3	295	350	0	1	0	0	0	0	0	1	1	1	0	0	1	0	0	0
128	0	64	0	0	0	0	0	0	0	0	0	1	1	7	274	400	0	0	1	2	0	0	0	0	1	1	0	1	0	0	0	0
129	0	69	1	1	1	0	0	0	0	0	1	1	1	7	440	550	0	0	1	2	0	0	0	0	1	1	0	1	0	0	0	0
130	0	67	0	0	0	0	1	0	0	0	0	0	0	2	440	400	0	1	1	2	0	0	0	1	0	1	0	0	0	0	0	0
131	0	62	1	1	0	0	0	0	0	0	0	1	1	3	305	800	0	1	1	2	0	0	0	1	1	1	0	1	0	0	0	0
132	0	19	1	0	0	0	0	0	0	0	0	0	0	3	375	400	0	1	0	0	0	0	0	1	1	1	0	1	0	0	0	0
133	0	52	0	1	1	0	1	0	0	0	0	1	1	8	316	200	0	0	1	1	1	0	0	0	1	1	0	0	0	1	0	0
134	0	40	1	0	1	1	1	0	0	0	0	0	0	7	450	500	0	1	1	1	0	0	0	0	0	1	0	1	0	0	0	0
135	0	59	0	0	0	0	0	0	0	0	0	0	0	7	495	500	0	0	1	1	0	1	0	0	0	1	0	1	0	0	0	1
136	0	36	1	0	0	0	0	0	0	0	0	0	0	2	575	350	0	1	1	2	0	0	0	0	0	1	0	1	0	0	0	0
137	0	53	0	0	0	0	0	0	0	0	0	1	1	3	525	300	0	1	0	0	0	0	0	1	0	0	0	0	0	0	0	0
138	0	70	0	0	0	1	0	0	0	0	0	0	0	7	551	600	0	0	1	1	0	0	0	0	1	1	0	1	0	0	0	0
139	0	68	1	0	0	0	0	0	1	0	0	1	1	7	565	300	0	0	1	1	0	0	0	0	0	1	0	0	1	0	0	0
140	0	34	1	1	1	0	0	0	0	0	0	0	0	5	180	80	0	0	1	1	0	0	0	0	1	0	0	1	0	1	0	0
141	0	73	1	0	0	0	1	1	1	0	0	1	1	0	210	150	0	0	1	1	0	0	0	0	0	1	0	0	0	0	0	0
142	0	67	0	0	0	0	0	0	0	0	0	0	0	7	330	400	0	0	1	1	0	0	0	0	0	1	0	1	0	0	0	0
143	0	57	1	1	1	0	0	0	0	1	0	1	1	7	266	150	0	1	1	1	0	0	0	4	0	0	0	0	0	0	1	0
144	0	61	1	1	0	0	0	0	0	0	0	1	1	6	370	200	0	1	1	2	0	0	0	0	1	1	0	1	0	1	0	0
145	0	76	1	0	1	0	1	0	0	0	0	1	1	0	375	300	0	0	1	1	0	0	0	0	0	1	0	1	0	0	0	0
146	0	68	1	1	1	0	0	0	0	0	0	0	0	7	380	200	0	0	1	2	0	0	0	0	0	0	0	1	0	1	0	0
147	0	76	0	0	0	0	0	0	1	0	0	0	0	3	255	400	0	1	1	2	0	0	0	0	1	1	0	1	0	0	0	0
148	0	52	1	0	1	0	0	0	0	0	0	1	1	3	235	300	0	1	0	0	1	0	0	1	0	1	0	0	1	0	0	0
149	0	40	1	1	1	0	0	0	0	0	0	1	1	7	265	350	0	0	1	1	0	0	0	0	1	0	0	1	1	1	0	0
150	0	49	0	0	0	0	0	0	0	0	0	0	0	0	440	350	0	0	1	2	0	0	0	0	1	0	0	1	0	1	0	0
151	0	58	1	1	1	1	0	0	0	0	0	0	0	1	415	400	0	1	1	2	0	0	0	0	0	1	0	0	0	0	0	0
152	0	77	0	0	0	0	1	0	0	0	0	1	1	0	325	300	0	0	1	2	0	0	0	0	0	1	0	1	0	0	0	0
153	0	63	0	0	1	0	0	0	0	0	0	0	0	1	390	300	0	1	1	2	0	0	0	0	1	1	0	1	0	0	0	0
154	0	73	1	1	1	0	0	1	0	0	0	0	0	7	300	150	0	0	1	1	0	0	0	0	1	1	0	1	0	0	0	0
155	0	58	1	1	1	0	0	0	0	0	0	0	0	5	455	400	0	0	1	1	0	0	1	0	0	0	0	0	0	0	0	0
156	0	57	1	0	0	0	0	0	0	0	0	0	0	5	432	300	0	0	1	2	0	0	0	0	0	1	0	0	0	0	0	0
157	0	73	0	0	0	0	1	0	0	0	0	0	0	0	350	300	0	0	1	2	0	0	0	0	1	1	0	0	0	0	0	0
158	0	53	0	0	0	0	0	0	0	0	0	0	0	0	390	400	0	0	1	1	0	0	0	0	0	1	0	1	0	0	0	0
159	0	54	1	1	1	0	1	0	1	0	0	1	1	0	340	400	0	0	1	2	1	1	0	3	0	1	0	0	1	0	1	1
160	0	52	1	1	1	0	0	0	0	0	0	0	0	6	295	200	0	1	1	1	0	1	0	0	0	0	0	1	0	0	0	0
161	0	80	0	0	0	1	0	0	0	0	0	0	0	0	415	300	0	0	1	2	0	1	0	2	0	0	0	0	0	0	0	0
162	0	40	1	0	0	0	0	0	1	1	0	1	1	0	210	150	0	0	1	1	0	0	0	5	0	0	0	1	0	1	1	0
163	0	50	0	0	0	0	1	0	0	0	0	0	0	7	405	50	0	1	1	2	0	0	0	0	1	1	0	1	1	0	0	0
164	0	50	0	0	0	0	0	0	0	0	0	0	0	3	415	400	0	1	1	2	0	0	0	0	1	1	0	1	0	0	0	0
165	0	51	1	0	1	0	0	0	0	0	0	0	0	7	403	100	0	1	1	2	0	0	0	0	1	1	0	1	0	0	0	0
166	0	70	0	0	0	0	1	0	0	0	0	0	0	7	560	300	0	0	1	1	0	0	0	0	1	1	0	1	1	1	0	0
167	0	66	0	0	0	0	0	0	0	0	0	1	1	0	305	150	0	0	1	1	0	0	0	2	1	1	0	1	0	0	0	0
168	0	63	1	0	0	0	0	0	0	1	1	1	1	8	420	300	0	0	1	2	1	0	0	5	0	0	0	1	0	0	0	0
169	0	78	0	0	0	0	0	0	0	0	0	1	1	0	230	400	0	0	1	2	0	0	0	3	0	1	0	0	0	0	0	0
170	0	28	1	0	1	0	0	0	0	0	0	0	0	2	230	100	0	0	1	1	0	0	0	0	0	1	0	1	0	0	0	1
171	0	64	1	1	0	1	0	0	0	0	0	0	0	0	403	400	0	1	1	1	0	0	0	0	0	1	0	1	0	0	0	0
172	0	11	1	0	0	0	0	0	0	0	0	0	0	3	230	200	0	1	0	0	0	0	0	1	1	1	0	0	1	0	0	0
173	0	53	1	1	1	0	0	0	0	0	0	0	0	2	290	200	0	1	1	2	0	0	0	0	0	1	0	1	0	0	0	0
174	0	53	1	1	1	0	0	0	0	0	0	0	0	1	512	400	1	0	1	2	0	0	0	0	0	1	0	1	0	0	0	0
175	0	64	1	1	1	0	0	0	0	0	0	0	0	1	295	400	0	1	1	2	0	0	0	0	1	0	0	1	0	1	0	0
176	0	17	1	0	0	0	0	0	0	0	0	0	0	3	265	600	0	1	0	0	0	0	0	1	0	1	0	0	1	0	0	0
177	0	76	1	1	0	0	1	0	0	0	0	0	0	0	282	300	0	0	1	1	0	0	0	2	0	0	0	0	0	0	0	0
178	0	68	0	0	0	0	0	0	0	0	0	0	0	1	510	600	0	0	1	2	0	0	0	0	0	1	0	0	0	0	0	0
179	0	22	1	0	0	1	0	0	0	0	0	1	1	3	225	300	0	1	0	0	0	0	0	1	0	1	0	0	0	0	0	0
180	0	74	1	0	0	0	1	0	0	0	0	0	0	1	505	400	0	0	1	2	0	0	0	0	0	0	0	0	0	0	0	0
181	0	52	0	0	0	0	0	0	0	0	0	1	1	7	280	300	0	0	1	1	0	0	0	5	0	0	0	0	0	0	0	0
182	0	51	1	0	1	0	0	0	0	0	0	1	1	3	560	400	0	1	0	0	1	0	0	1	1	1	0	0	1	0	0	0
183	0	55	1	0	0	0	1	1	0	0	0	0	0	2	380	300	0	0	1	1	0	0	0	0	0	0	0	0	0	0	0	0
184	0	48	1	0	0	0	0	0	0	0	0	0	0	2	540	400	0	1	1	1	0	0	0	0	1	1	0	1	1	1	0	0
185	0	51	0	0	0	0	0	0	0	0	0	1	1	7	355	300	0	0	1	1	0	0	0	0	0	1	0	1	0	0	0	0
186	0	70	1	0	0	0	1	0	0	0	0	0	0	7	480	600	0	1	1	1	0	1	0	0	0	1	0	0	0	1	0	0
187	0	50	1	1	1	0	0	0	0	0	0	1	1	5	535	300	0	0	1	1	0	0	0	0	0	1	0	1	0	0	0	0
188	0	42	1	0	0	0	0	0	0	0	0	0	0	5	653	500	0	1	1	1	0	0	0	0	1	1	0	0	1	0	0	0
189	0	48	1	1	0	0	0	0	0	0	0	0	0	3	430	200	0	1	0	0	0	1	0	1	0	1	0	0	1	0	0	0
190	0	69	1	1	1	0	0	0	0	0	0	1	1	7	310	200	0	0	1	1	0	0	0	0	0	1	0	1	0	0	0	0
191	0	53	1	1	1	0	0	0	0	0	0	0	0	2	315	300	0	1	1	2	0	0	0	0	1	1	0	1	0	0	0	0
192	0	67	1	1	1	0	0	0	0	0	0	0	0	7	550	500	0	0	1	2	0	0	0	0	0	0	0	1	0	0	0	0
193	0	71	1	0	0	0	1	1	0	0	0	1	0	1	550	600	1	1	1	2	0	0	0	0	1	1	0	1	0	0	0	0
194	0	70	1	0	0	0	1	0	1	0	0	1	1	0	655	900	1	0	1	2	1	0	0	0	0	0	0	0	0	0	0	0
195	0	52	0	0	0	0	1	0	0	0	0	1	1	7	210	200	0	0	1	1	0	0	0	4	1	1	0	0	1	1	0	0
196	0	72	0	0	0	0	0	0	0	0	0	1	1	8	455	600	0	0	1	2	0	0	0	0	1	1	0	1	0	0	0	0
197	0	64	1	1	1	0	0	0	0	0	0	1	1	7	466	400	0	0	1	2	0	0	0	0	1	1	0	1	0	0	0	0
198	0	58	1	1	1	0	0	0	0	0	0	1	1	8	345	900	0	0	1	2	0	0	0	0	0	1	0	0	0	0	0	0
199	0	49	0	0	0	0	0	0	0	1	1	0	0	3	330	300	0	0	1	1	0	0	0	0	1	0	0	1	0	0	0	0
200	0	67	1	0	0	0	0	0	0	0	1	1	1	7	250	500	0	0	1	1	0	0	0	0	1	0	0	1	0	1	0	0
201	0	57	1	1	1	0	0	0	0	0	0	0	0	1	525	600	1	1	1	2	0	0	0	0	0	1	0	1	0	0	0	0
202	0	68	0	0	0	0	0	0	0	0	0	1	1	6	522	600	0	0	1	1	0	0	0	0	0	1	0	1	0	0	0	0
203	0	44	1	0	0	0	0	0	0	0	0	0	0	0	250	300	0	1	1	2	0	0	0	0	1	1	0	0	1	0	0	0
204	0	66	0	0	0	1	0	0	0	0	0	0	0	0	318	600	0	0	1	2	0	0	0	0	0	0	0	0	0	0	0	0
205	0	58	1	1	1	0	0	0	0	0	0	1	1	6	300	300	0	0	1	1	0	0	1	2	0	0	0	0	0	0	0	0
206	0	67	0	0	0	0	0	0	0	0	0	1	1	7	340	500	0	0	1	1	0	0	0	2	1	0	0	1	0	1	0	0
207	0	74	1	0	0	0	0	0	0	0	0	1	1	7	528	500	0	1	1	1	0	0	0	0	1	1	0	1	0	0	0	0
208	0	48	1	0	0	0	0	0	0	0	0	0	0	7	466	600	0	1	1	2	0	0	0	0	0	1	0	1	0	0	0	0
209	0	30	0	0	0	0	0	0	0	0	0	0	0	7	179	300	0	0	1	1	0	0	0	0	1	1	0	1	0	0	0	0
210	0	34	0	0	0	0	0	0	0	0	0	0	0	3	210	400	0	1	0	0	0	0	0	1	1	1	0	0	1	0	0	0
211	0	65	0	0	1	1	1	0	0	0	0	0	0	7	200	200	0	0	1	1	0	1	0	0	0	1	0	0	1	0	0	0
212	0	65	1	1	1	0	1	0	0	0	0	1	1	1	275	400	0	1	1	2	0	1	0	0	1	0	0	1	0	0	0	1
213	0	59	1	1	1	0	1	0	0	0	0	0	0	2	415	400	0	1	1	2	0	0	0	0	1	1	0	1	0	0	0	0
214	0	72	1	1	1	0	0	0	0	0	0	0	0	2	249	200	0	0	1	2	0	0	0	0	0	1	0	1	0	1	0	0
215	0	50	0	0	0	0	0	0	0	0	0	1	1	1	320	400	0	0	1	1	1	0	0	0	1	1	0	1	0	0	0	0
216	0	61	0	0	0	0	0	0	0	0	0	1	1	8	290	250	0	1	1	2	0	1	0	3	0	1	0	0	0	0	0	1
217	0	65	0	0	0	0	0	0	0	0	0	1	1	8	267	600	0	0	0	0	1	0	0	0	0	1	0	0	1	0	0	0
218	0	53	1	0	0	0	1	0	0	0	0	1	1	8	490	500	0	0	1	2	1	0	0	0	1	1	0	1	0	0	0	0
219	0	79	1	0	0	0	0	0	0	0	0	1	1	6	460	400	0	0	1	1	0	0	0	0	0	1	0	1	0	0	0	0
220	0	74	1	0	0	0	1	0	0	0	0	1	1	0	360	200	0	0	1	1	0	0	0	0	0	1	0	1	0	0	0	0
221	0	54	1	1	0	0	1	0	0	0	0	0	0	7	295	200	0	0	1	2	0	0	0	0	1	1	0	1	0	0	0	0
222	0	78	1	0	0	0	1	0	0	0	0	1	1	7	470	500	0	0	1	1	0	0	0	0	1	1	0	1	0	0	0	0
223	0	19	1	1	0	0	0	0	0	0	0	0	0	3	235	200	0	0	1	2	0	0	0	3	0	1	0	0	1	0	0	0
224	0	53	0	0	0	0	0	0	0	0	0	0	0	2	265	350	0	1	1	2	0	0	0	1	0	1	0	1	0	0	0	0
225	0	41	1	1	1	0	1	0	0	0	0	0	0	5	612	500	1	0	1	2	0	0	1	0	0	1	0	0	0	0	0	0
226	0	60	0	0	0	0	0	1	0	0	0	0	0	7	345	250	0	0	1	1	0	0	0	0	0	1	0	1	0	0	0	0
227	0	57	1	0	0	0	0	0	0	0	0	1	1	7	570	450	0	0	1	2	1	0	0	0	1	1	0	1	0	0	0	0
228	0	25	1	0	0	0	0	0	0	1	1	1	1	3	255	300	0	1	0	0	0	0	0	1	1	1	0	0	1	1	1	0
229	0	36	0	0	0	0	0	0	0	0	0	0	0	4	355	400	0	1	0	0	1	0	0	1	0	1	0	0	1	0	0	0
230	0	56	1	1	0	0	1	0	0	0	0	0	0	0	360	500	0	1	1	1	0	0	0	0	1	1	0	1	0	1	0	0
231	0	65	0	0	0	0	0	0	0	0	0	0	0	0	327	200	0	0	1	1	0	0	0	0	1	1	0	0	0	0	0	0
232	0	41	0	0	0	0	0	0	1	0	0	0	0	7	250	400	0	1	1	2	0	0	0	0	1	1	0	1	0	0	0	0
233	0	74	0	0	0	0	0	0	0	0	0	0	0	0	415	450	0	1	1	1	0	0	0	0	0	0	0	1	0	0	0	0
234	0	68	0	0	0	0	0	0	0	0	0	1	1	3	190	200	0	1	0	0	0	0	0	1	1	1	0	0	1	0	1	0
235	0	45	0	0	0	0	0	0	0	0	0	1	1	3	225	200	0	1	0	0	1	0	0	1	0	1	0	0	1	0	0	0
236	0	60	1	1	1	0	1	0	0	0	0	1	1	7	335	200	0	0	1	1	0	0	0	2	0	0	0	0	0	0	0	0
237	0	62	1	0	0	0	0	0	0	0	0	0	0	0	530	500	0	1	1	2	0	0	0	0	1	1	0	1	0	0	0	0
238	0	68	1	0	0	0	0	0	0	0	0	0	0	1	460	400	0	0	1	1	0	1	0	0	1	1	0	1	0	0	0	0
239	0	53	0	0	0	0	0	0	0	0	0	0	0	7	370	280	0	1	1	1	0	0	0	0	1	0	0	0	1	0	0	0
240	0	57	1	1	1	0	0	0	0	0	0	1	1	0	333	200	0	0	1	1	1	0	0	0	0	1	0	1	0	0	0	0
241	0	62	1	0	1	0	0	0	0	0	0	1	1	3	265	200	0	1	0	0	0	0	0	1	0	1	0	0	1	0	0	0
242	0	54	1	1	1	0	0	0	0	0	0	0	0	7	213	200	0	1	1	1	0	0	0	0	1	1	0	0	0	0	0	0
243	0	76	0	0	0	1	0	0	0	0	0	1	1	2	500	500	0	1	1	2	0	0	0	0	1	1	0	1	0	1	0	0
244	0	75	1	1	1	0	0	0	0	0	0	0	0	8	465	800	0	1	1	2	0	0	0	0	1	1	0	1	0	0	0	0
245	0	47	1	1	0	0	0	0	0	0	0	0	0	7	345	350	0	0	1	1	0	0	0	5	0	0	0	0	0	0	0	0
246	0	63	0	0	0	0	0	0	0	0	0	0	0	7	368	400	0	1	1	2	0	0	0	0	1	1	0	1	0	0	0	0
247	0	76	1	1	1	0	1	0	0	0	0	0	0	1	467	300	0	0	1	2	0	0	0	0	0	1	0	1	0	0	0	0
248	0	54	0	0	0	0	1	1	0	0	0	1	1	3	372	300	0	1	0	0	0	0	1	1	1	1	0	0	1	1	0	0
249	0	53	1	0	0	0	0	0	0	0	0	1	1	7	185	100	0	0	1	1	0	0	0	4	1	0	0	0	0	0	1	0
250	0	25	0	0	0	0	0	0	0	0	0	0	0	7	405	500	0	0	1	1	0	0	0	0	0	1	0	1	0	0	0	0
251	0	23	0	0	0	0	0	0	0	0	0	1	1	3	225	300	0	1	0	0	1	0	0	1	0	1	0	0	1	0	0	0
252	0	25	0	0	0	0	0	0	0	0	0	1	1	3	190	150	0	1	0	0	0	1	0	1	1	1	0	0	0	0	0	0
253	0	43	0	0	1	0	0	0	0	0	0	0	0	7	240	300	0	0	1	1	0	0	0	0	0	1	0	1	0	0	0	0
254	0	58	1	0	1	0	0	0	0	0	0	1	1	6	220	300	0	1	1	1	0	0	0	0	0	1	0	0	0	0	0	0
255	0	67	1	0	1	0	1	0	0	0	0	0	0	0	235	150	0	0	1	1	0	0	0	0	1	1	0	1	0	0	0	0
256	0	52	1	0	0	1	1	0	0	0	0	1	1	7	310	400	0	0	1	2	0	0	0	0	0	0	0	0	0	0	0	0
257	0	77	0	0	0	0	1	0	0	0	0	1	1	2	265	300	0	1	1	2	0	1	0	0	0	1	0	0	0	0	0	1
258	0	54	1	1	1	0	0	0	0	0	0	0	0	0	365	400	0	1	1	2	0	0	0	0	0	1	0	1	0	1	0	0
259	0	48	0	0	0	0	0	0	0	0	0	1	1	3	350	400	0	1	1	2	0	0	0	1	1	1	0	0	1	0	0	0
260	0	69	1	1	1	0	0	0	0	0	0	0	0	1	302	500	0	0	1	1	0	0	0	0	0	1	0	1	0	0	0	0
261	0	74	1	0	0	0	1	0	0	0	0	0	0	0	425	500	0	1	1	2	0	0	0	0	1	1	0	1	0	0	0	0
262	0	57	1	1	1	0	0	0	0	0	0	0	0	2	375	500	0	1	1	1	0	1	0	0	0	1	0	1	0	0	0	0
263	0	52	0	0	0	0	0	0	0	0	0	1	1	2	195	150	0	1	1	1	0	0	0	0	0	1	0	0	0	0	0	0
264	0	57	1	1	1	0	1	0	0	0	0	0	0	5	300	300	0	0	1	1	0	0	0	0	0	0	0	0	0	0	0	0
265	0	71	1	0	0	0	0	0	0	0	0	1	1	0	460	700	0	0	1	2	1	0	0	0	0	1	0	0	0	0	1	0
266	0	75	0	1	1	0	0	0	0	0	0	0	0	7	170	200	0	1	1	1	0	0	0	0	1	0	0	0	0	0	0	0
267	0	64	1	1	1	0	0	0	0	0	0	0	0	0	540	500	0	1	1	1	0	0	0	0	0	1	0	1	0	0	0	0
268	0	73	1	1	0	0	0	1	0	1	0	1	1	0	220	200	0	1	1	2	1	0	0	0	0	1	0	1	0	1	0	0
269	0	64	1	0	1	1	0	0	0	0	0	0	0	7	170	200	0	1	1	1	0	0	0	0	1	0	0	0	0	0	0	0
270	0	68	0	0	0	0	0	0	0	0	0	0	0	2	290	300	0	1	1	2	0	0	0	0	0	0	0	0	0	0	0	0
271	0	64	1	0	0	0	0	0	0	0	0	1	1	7	322	300	0	0	1	1	0	0	0	0	0	1	0	1	0	0	0	0
272	0	58	1	0	0	1	1	0	0	0	0	0	0	8	330	300	0	0	1	2	0	0	0	0	0	1	0	1	0	1	0	0
273	0	66	1	0	0	0	1	0	0	0	0	0	0	1	347	500	0	0	1	1	0	0	0	0	0	0	0	0	0	0	0	0
274	0	66	0	0	0	0	0	0	0	0	0	1	1	2	375	600	0	1	1	2	1	0	0	0	0	0	0	0	0	0	0	0
275	0	65	1	0	0	0	0	0	0	0	0	0	0	0	505	500	0	1	1	1	0	0	0	0	0	1	0	1	0	0	0	0
276	0	67	0	0	0	0	1	0	0	0	0	0	0	2	280	100	0	0	1	1	0	0	0	0	0	1	0	0	1	0	0	0
277	0	69	0	0	0	0	0	0	0	0	0	0	0	0	255	350	0	1	1	2	1	0	0	0	1	0	0	1	0	0	0	0
278	0	62	1	1	1	0	1	0	0	0	0	1	1	6	305	300	0	0	1	2	0	0	0	0	1	1	0	1	0	0	0	0
279	0	77	0	1	0	0	1	0	0	0	0	0	0	8	345	250	0	0	1	1	0	1	0	4	0	1	0	0	0	0	0	0
280	0	52	1	1	1	0	0	0	0	0	0	0	0	1	463	500	0	0	1	2	0	0	0	0	0	1	0	1	0	0	0	0
281	0	70	0	0	0	0	1	1	0	0	0	0	0	2	510	350	1	1	1	2	0	0	0	0	1	1	0	1	0	0	0	0
282	0	62	1	1	1	0	0	0	0	0	0	1	1	2	205	200	0	1	1	2	0	0	0	0	1	0	0	0	0	0	0	0
283	0	72	1	0	0	0	0	0	0	0	0	1	1	1	435	500	0	1	1	2	0	0	0	0	1	1	0	1	0	0	0	0
284	0	49	1	0	0	0	0	0	0	0	0	0	0	2	460	400	0	1	1	2	0	0	0	0	1	1	0	1	0	0	0	0
285	0	66	0	0	0	0	0	0	0	0	0	0	0	7	250	300	0	0	1	1	0	0	0	0	1	1	0	1	0	0	0	0
286	0	72	1	0	0	1	1	0	0	0	0	1	1	2	255	150	0	1	1	1	0	0	0	0	0	1	0	1	0	1	0	0
287	0	50	0	0	0	0	0	0	0	0	0	1	1	8	490	500	0	0	1	2	1	0	0	0	0	1	0	1	0	0	0	0
288	0	55	1	1	1	0	1	0	0	0	0	0	0	1	370	450	0	1	1	1	0	0	0	0	1	1	0	0	1	0	0	0
289	0	59	1	1	1	0	1	0	0	1	1	1	1	8	265	350	0	0	1	2	1	0	0	3	0	1	0	0	1	0	0	0
290	0	59	1	0	0	0	1	0	0	0	0	0	0	8	470	300	0	0	1	2	0	0	0	0	0	1	0	1	0	0	0	0
291	0	61	0	0	0	0	0	0	0	0	0	1	1	8	160	150	0	1	1	2	0	0	0	4	1	1	0	0	1	1	0	0
292	0	72	0	0	0	0	1	0	0	0	0	1	1	7	320	300	0	0	1	1	0	0	0	0	1	1	0	1	0	0	0	0
293	0	36	1	1	1	0	0	0	0	0	0	0	0	5	530	500	0	1	1	1	0	0	0	0	0	1	0	1	0	0	0	0
294	0	67	1	1	0	0	1	0	0	0	0	0	0	7	177	200	0	0	1	1	0	0	0	5	0	1	0	0	0	0	0	0
295	0	72	0	0	0	0	1	0	0	1	0	1	1	0	272	200	0	0	1	1	1	0	0	0	0	1	0	0	0	0	1	0
296	0	73	1	0	0	0	1	0	0	0	0	0	0	1	540	600	0	1	1	1	0	0	0	0	1	1	0	1	0	0	0	0
297	0	61	0	0	0	0	0	0	0	0	0	1	0	0	185	300	0	0	1	1	0	0	0	0	0	1	0	0	0	0	0	0
298	0	65	1	1	1	0	0	0	0	0	0	0	0	2	390	400	0	1	1	2	0	0	0	3	0	0	0	0	0	0	0	0
299	0	81	1	1	1	0	0	0	0	0	0	0	0	1	465	400	0	1	1	1	0	0	0	0	1	1	0	0	1	1	0	0
300	0	68	0	0	0	0	0	0	0	1	1	1	1	3	330	120	0	0	1	2	0	0	0	0	0	1	0	0	0	0	1	0
301	0	52	0	0	0	0	0	0	0	0	0	1	1	3	290	300	0	1	0	0	1	0	0	1	0	1	0	0	1	0	0	0
302	0	42	1	0	0	0	0	0	0	0	0	0	0	3	270	400	0	1	0	0	0	0	0	1	0	1	0	0	1	0	0	0
303	0	56	1	1	1	0	0	0	0	0	0	0	0	8	120	200	0	0	1	1	0	0	0	0	0	1	0	1	0	0	0	0
304	0	59	0	0	0	0	1	0	0	0	0	1	1	7	280	400	0	0	1	1	0	0	0	0	0	0	0	1	0	0	0	0
305	0	69	1	0	1	0	1	0	0	0	0	1	1	0	245	300	0	0	1	1	0	0	0	2	0	0	0	0	1	0	0	0
306	0	46	0	0	0	0	0	0	0	0	0	1	1	3	285	300	0	1	0	0	1	0	0	0	0	1	0	0	1	0	0	0
307	0	32	1	1	1	0	0	0	0	0	0	0	0	7	345	500	0	0	1	1	0	0	0	0	1	1	0	1	0	0	0	0
308	0	28	0	0	0	0	0	0	0	0	0	0	0	3	325	200	0	1	0	0	0	0	0	1	0	1	0	0	1	0	0	0
309	0	21	0	0	0	0	0	0	0	0	0	1	1	8	315	400	0	0	1	2	1	0	0	0	0	0	0	0	0	0	1	0
310	0	58	1	0	1	0	0	0	0	0	0	0	0	4	360	600	0	1	0	0	0	0	0	3	0	0	0	0	1	0	0	0
311	0	63	0	0	0	0	1	0	0	0	0	1	1	0	380	600	0	0	1	1	0	0	0	2	0	0	0	0	0	0	0	0
312	0	58	0	0	1	0	0	0	0	0	0	1	0	0	300	300	0	1	1	2	0	1	0	0	0	1	0	0	1	0	0	1
313	0	56	1	0	0	0	0	0	0	0	0	1	1	3	525	600	0	1	1	2	0	0	0	1	0	1	0	0	0	0	0	0
314	0	51	1	1	1	1	0	0	0	1	0	1	1	3	320	400	0	0	0	0	0	0	0	0	1	1	0	0	1	0	1	0
315	0	31	1	0	0	0	0	0	1	0	0	1	1	7	315	600	0	0	1	1	0	0	0	5	0	0	0	0	0	0	0	0
316	0	47	0	0	0	0	0	0	0	0	0	1	1	3	237	400	0	1	0	0	0	0	0	1	1	1	0	0	1	0	0	0
317	0	59	1	1	1	0	0	0	0	0	0	0	0	6	420	600	0	0	1	1	0	1	0	2	0	0	0	0	0	0	0	0
318	0	79	0	0	0	0	1	0	0	0	0	1	1	0	230	350	0	1	1	1	1	0	0	0	1	1	0	1	0	1	0	0
319	0	55	0	0	0	0	0	0	0	0	1	1	1	8	235	100	0	0	1	2	1	0	0	3	0	1	0	0	0	0	0	0
320	0	31	1	1	1	0	0	0	0	0	0	1	1	1	305	500	0	1	1	1	1	0	0	0	0	1	0	0	0	0	0	0
321	0	47	0	0	0	0	0	0	0	0	0	1	1	3	280	400	0	1	0	0	1	0	0	1	1	1	0	0	0	0	0	0
322	0	42	1	0	0	0	0	0	0	0	0	0	0	7	445	400	0	0	1	1	0	1	0	0	1	1	0	1	0	0	0	1
323	0	28	1	0	0	0	0	0	0	0	0	1	1	3	345	400	0	1	0	0	0	0	0	1	0	0	0	0	0	0	0	0
324	0	53	0	0	0	0	0	0	0	0	0	0	0	2	326	250	0	1	1	1	0	0	0	0	1	1	0	1	0	0	0	0
325	0	38	1	1	1	0	0	0	0	0	0	0	0	0	270	400	0	1	1	2	0	0	0	0	0	1	0	1	0	0	0	0
326	0	76	1	1	0	0	0	0	0	0	0	1	1	0	283	300	0	1	1	2	0	0	0	0	1	1	0	1	0	0	0	0
327	0	33	0	1	1	0	0	0	0	0	0	1	1	3	210	200	0	1	0	0	1	0	0	1	0	1	0	0	1	0	0	0
328	0	76	0	0	0	0	0	0	0	0	0	0	0	0	351	500	0	0	1	2	0	0	0	0	1	0	0	1	0	0	0	0
329	0	46	1	1	0	0	0	0	0	0	0	0	0	7	485	500	0	0	1	1	0	0	0	0	1	1	0	1	0	0	0	0
330	0	78	0	0	0	0	0	0	0	0	0	0	0	0	500	500	0	1	1	2	0	0	0	3	1	0	0	1	0	1	0	0
331	0	76	0	0	0	0	0	0	0	0	0	0	0	0	411	500	0	0	1	2	0	0	0	0	1	0	0	1	0	0	0	0
332	0	68	1	1	0	0	0	0	0	0	0	0	0	6	290	500	0	1	1	1	0	0	0	0	1	1	0	1	0	0	0	0
333	0	57	1	0	0	0	0	0	0	0	0	0	0	3	245	300	0	1	0	0	0	0	0	1	0	1	0	0	1	0	0	0
334	0	44	1	1	1	0	0	0	0	0	0	1	1	1	535	500	0	1	1	1	0	0	0	0	0	1	0	1	0	0	0	0
335	0	58	0	0	0	0	0	0	0	0	0	1	1	0	230	350	0	0	1	1	0	0	0	2	0	0	0	0	0	0	0	0
336	0	44	1	1	0	0	0	0	0	0	0	1	1	0	305	200	0	1	1	2	0	0	0	0	1	1	0	0	1	1	0	0
337	0	70	0	0	0	0	0	0	0	0	0	1	1	0	310	300	0	0	1	1	0	1	0	0	0	0	0	1	0	0	0	0
338	0	34	1	1	1	0	0	0	0	0	0	0	0	1	300	300	0	1	1	2	0	0	0	0	1	1	0	1	0	0	0	0
339	0	41	1	1	1	0	0	0	0	0	0	0	0	2	460	600	0	1	1	1	0	0	0	0	0	1	0	1	0	0	0	0
340	0	63	1	1	1	0	0	0	0	0	0	0	0	5	416	300	0	1	1	1	0	0	0	0	0	1	0	1	0	0	0	0
341	0	49	1	1	1	0	0	0	0	0	0	1	1	7	385	450	0	1	1	1	0	0	0	3	1	0	0	0	1	0	0	0
342	0	41	0	0	0	0	0	0	0	0	0	1	1	7	350	300	0	0	1	1	0	0	0	2	0	0	0	0	0	0	0	0
343	0	24	0	0	0	0	0	0	0	0	0	0	0	4	227	200	0	0	1	1	0	0	0	0	0	1	0	0	1	1	0	0
344	0	53	1	0	0	0	1	0	0	0	0	1	1	3	380	600	0	1	1	2	0	0	0	1	0	1	0	0	0	0	0	0
345	0	67	0	0	0	0	0	0	0	0	0	1	1	0	340	300	0	1	1	1	0	0	0	4	1	1	0	0	0	0	0	0
346	0	57	1	1	1	1	0	1	0	0	0	1	1	3	385	500	0	1	0	0	0	0	0	1	0	1	0	0	1	0	0	0
347	0	60	1	0	0	0	0	0	0	0	0	0	0	7	475	450	0	1	1	1	0	0	0	0	0	1	0	1	0	0	0	0
348	0	57	0	0	0	0	0	0	0	0	0	1	1	2	283	500	0	0	1	2	0	0	0	0	1	1	0	0	0	1	0	0
349	0	56	1	1	1	0	0	0	0	0	0	0	0	7	400	400	0	0	1	1	0	0	0	0	0	1	0	1	0	0	0	0
350	0	17	0	0	0	0	0	0	0	0	0	1	1	3	275	400	0	1	0	0	0	1	0	1	0	1	0	0	1	0	0	0
351	0	54	1	1	1	0	1	0	0	1	1	1	0	7	303	500	0	0	1	1	0	0	0	0	0	1	0	1	0	0	0	0
352	0	67	0	0	0	0	0	0	0	0	0	1	1	7	465	500	0	1	1	1	1	0	0	0	1	1	0	1	0	0	0	0
353	0	52	1	1	1	0	0	0	0	0	0	0	0	1	445	400	0	1	1	1	0	0	0	0	1	1	0	1	0	0	0	0
354	0	57	1	1	1	0	0	0	0	0	0	0	0	0	445	480	0	1	1	2	0	0	0	0	1	1	0	0	0	0	0	0
355	0	76	1	0	0	0	1	0	0	0	0	1	1	0	275	400	0	0	1	1	0	0	0	4	1	1	0	1	0	1	0	0
356	0	34	1	1	0	0	0	0	0	0	0	1	1	3	378	500	0	1	0	0	0	0	0	1	0	1	0	0	1	0	0	0
357	0	56	0	0	0	0	0	0	0	0	0	1	0	3	240	200	0	1	0	0	0	0	0	1	0	1	0	0	0	0	0	0
358	0	73	1	0	0	0	1	0	0	0	0	0	0	5	403	300	0	1	1	2	0	1	0	0	1	1	0	0	1	0	0	0
359	0	70	1	1	1	0	0	0	0	0	0	1	1	7	340	300	0	0	1	1	0	0	0	0	1	1	0	0	0	0	0	0
360	0	61	1	1	1	0	0	0	0	0	0	0	0	1	340	600	0	1	1	2	0	0	0	0	1	1	0	1	0	0	0	0
361	0	71	1	1	1	0	0	0	0	0	0	1	1	6	450	500	0	1	1	2	0	0	0	0	1	1	0	1	0	0	0	0
362	0	45	0	0	0	0	0	0	0	0	0	0	0	0	470	400	0	1	1	1	0	0	0	0	1	1	0	1	0	1	0	0
363	0	35	1	1	1	0	0	0	0	1	1	1	0	4	425	1500	0	0	1	2	0	0	0	0	0	0	0	0	0	0	0	0
364	0	47	1	1	0	0	0	0	0	0	0	1	1	3	275	600	0	1	0	0	1	0	0	1	1	1	0	1	0	0	0	0
365	0	53	1	0	0	0	0	0	0	0	0	1	1	8	300	400	0	1	0	0	0	0	0	0	1	1	0	0	1	0	0	0
366	0	72	0	0	0	0	0	0	0	0	0	0	0	0	380	600	0	0	1	1	0	0	0	2	0	0	0	1	0	0	0	0
367	0	48	1	0	0	0	0	0	0	0	0	0	0	8	455	600	0	0	1	2	0	0	0	0	0	0	0	0	0	0	0	0
368	0	37	1	0	0	0	0	0	0	0	0	1	1	3	480	300	0	1	1	2	0	0	0	1	0	1	0	0	1	0	0	0
369	0	59	1	1	1	0	1	0	0	0	0	0	0	1	346	600	0	1	1	2	0	0	0	0	0	1	0	1	0	0	0	0
370	0	48	1	1	1	0	0	0	0	0	0	0	0	6	266	400	0	1	1	2	0	0	0	0	1	0	0	0	0	0	0	0
371	0	70	1	0	1	0	0	0	0	0	0	0	0	0	340	300	0	0	1	1	0	0	0	0	0	0	0	1	0	0	0	0
372	0	60	1	1	1	0	0	0	0	0	0	0	0	1	475	500	0	0	1	2	0	0	0	0	0	0	0	0	0	0	0	0
373	0	56	0	0	0	0	0	0	0	0	0	0	0	7	292	200	0	0	1	1	0	0	0	0	1	0	0	1	0	0	0	0
374	0	69	1	1	1	0	0	1	0	1	1	1	1	0	355	150	0	0	0	0	0	0	0	0	0	0	0	1	0	0	1	0
375	0	82	1	0	0	0	0	0	0	0	0	0	0	7	435	300	0	0	1	1	0	0	0	5	0	0	0	0	0	0	0	0
376	0	46	1	1	1	0	0	0	0	0	0	0	0	7	250	400	0	1	1	1	0	0	0	0	0	1	0	1	0	0	0	0
377	0	21	1	0	0	0	0	0	0	0	0	1	1	3	225	300	0	1	0	0	0	0	0	1	1	1	0	0	1	0	0	0
378	0	75	0	0	0	0	0	0	0	0	0	0	0	6	515	400	0	1	1	2	0	0	0	0	0	1	0	1	0	0	0	0
379	0	57	1	0	0	0	0	0	0	1	1	1	1	0	170	100	0	0	1	1	1	0	0	0	1	1	0	0	1	0	1	0
380	0	53	1	1	1	0	0	0	0	0	0	0	0	1	327	500	0	1	1	2	0	0	0	0	0	1	0	0	0	0	0	0
381	0	52	0	0	1	0	0	0	0	0	0	1	1	8	330	300	0	0	1	2	1	0	0	0	0	1	0	0	1	0	0	0
382	0	75	1	1	1	0	1	0	0	0	0	1	1	0	305	300	0	1	1	1	0	0	0	0	0	1	0	0	0	0	0	0
383	0	75	1	1	1	0	1	0	0	0	0	0	0	0	400	600	0	0	1	1	0	0	0	4	0	1	0	1	0	0	0	0
384	0	50	0	0	0	0	0	0	0	0	0	0	0	0	345	500	0	0	1	1	0	0	0	0	1	1	0	0	1	1	0	0
385	0	56	0	0	0	0	1	0	0	0	0	1	1	3	395	700	0	1	1	2	0	0	0	1	0	0	0	0	0	0	0	0
386	0	35	1	1	1	0	0	0	0	0	0	1	1	3	460	500	0	1	0	0	0	0	0	1	0	1	0	0	0	0	0	0
387	0	73	1	1	1	0	0	0	0	0	0	0	0	6	470	600	0	0	1	1	0	0	0	0	0	0	0	0	0	0	0	0
388	0	58	1	0	1	0	1	0	0	0	0	0	0	0	440	500	0	1	1	2	0	0	0	0	1	1	0	1	0	0	0	0
389	0	24	1	0	0	0	0	0	0	0	0	0	0	7	357	200	0	1	1	2	0	0	0	0	0	0	0	1	0	0	0	0
390	0	72	0	0	0	0	0	0	0	0	0	1	1	2	300	200	0	1	1	1	0	0	0	0	0	1	0	1	0	0	0	0
391	0	76	1	0	0	0	0	0	0	0	0	0	0	6	353	600	0	1	1	1	0	0	0	0	0	0	0	0	0	0	0	0
392	0	47	1	0	1	0	0	0	0	0	0	0	0	5	405	500	0	1	1	2	0	0	0	0	0	1	0	1	0	0	0	0
393	0	49	1	0	0	0	0	0	0	0	0	0	0	0	326	600	0	0	1	1	0	0	0	0	0	1	0	1	0	0	0	0
394	0	50	1	0	0	0	1	0	0	0	0	1	1	3	138	200	0	0	0	0	0	0	0	0	0	1	0	0	0	0	0	0
395	0	46	1	1	0	0	0	0	0	0	0	0	0	7	265	200	0	0	1	1	0	0	0	0	0	1	0	1	0	0	0	0
396	0	69	0	0	0	0	1	0	0	0	1	1	0	2	373	400	0	0	1	2	0	0	0	0	0	0	0	0	0	0	0	0
397	0	49	0	0	0	0	0	0	0	0	0	0	0	3	190	80	0	1	0	0	0	0	0	1	1	1	0	0	1	0	0	0
398	0	46	1	1	0	0	0	0	0	0	0	1	1	1	322	300	1	1	1	1	0	1	0	0	0	1	0	1	0	0	0	0
399	0	31	1	1	1	0	0	0	0	0	0	1	1	1	270	300	0	1	1	2	0	1	0	0	1	0	0	1	0	0	0	0
400	0	33	0	0	0	0	0	0	0	0	0	1	1	2	190	100	0	0	1	1	0	0	0	0	0	1	0	0	0	0	0	1
401	0	50	1	1	0	0	0	0	0	0	1	1	1	2	460	500	0	1	1	1	1	1	0	0	2	1	0	1	0	1	0	0
402	0	63	1	0	0	0	0	0	0	0	0	0	0	8	365	500	0	0	1	1	0	0	0	0	0	1	0	1	0	0	0	0
403	0	72	1	0	0	0	1	0	0	0	0	1	1	0	390	500	0	1	1	1	0	0	0	0	0	0	0	1	0	0	0	1
404	0	55	0	0	0	0	0	0	0	0	0	1	1	7	455	400	0	0	1	1	0	0	0	0	1	1	0	1	0	0	0	0
405	0	40	0	0	0	0	0	0	0	0	0	0	0	7	332	200	0	0	1	1	0	0	0	2	0	0	0	0	0	0	0	0
406	0	54	1	1	1	0	0	0	0	0	0	1	1	0	345	200	0	0	1	1	0	0	0	0	0	1	0	1	0	0	0	0
407	0	59	1	1	1	0	0	0	0	0	0	0	0	0	390	400	0	0	1	1	0	0	0	0	0	0	0	1	0	0	0	0
408	0	48	0	0	0	0	0	0	0	0	0	0	0	0	464	200	0	0	1	1	0	0	0	0	0	1	0	1	0	0	0	0
409	0	34	0	0	0	0	0	0	0	0	0	1	1	3	300	200	0	1	0	0	1	0	0	1	0	1	0	0	0	0	0	0
410	0	43	0	0	0	0	0	0	0	1	1	1	0	7	497	300	0	0	1	1	0	0	0	0	1	1	0	1	0	0	0	0
411	0	68	1	0	0	0	1	0	0	0	0	0	0	1	685	600	1	1	1	2	0	0	0	0	1	1	0	1	0	0	0	0
412	0	58	1	1	1	0	0	0	0	0	0	1	1	6	360	400	0	1	1	1	0	0	0	0	1	1	0	1	0	0	0	0
413	0	67	1	1	1	0	0	0	0	0	0	0	0	7	315	200	0	0	1	1	0	0	0	0	0	1	0	1	0	0	0	0
414	0	71	1	1	1	0	1	0	0	0	0	0	0	7	263	400	0	1	1	1	0	0	0	0	1	1	0	0	1	0	0	0
415	0	75	0	0	0	0	0	0	0	0	0	0	0	2	250	100	0	0	1	1	0	0	0	0	0	1	0	0	1	1	0	0
416	0	80	1	1	1	0	0	0	0	0	0	0	0	0	127	100	0	0	1	1	0	0	0	0	0	1	0	0	1	0	0	0
417	0	69	1	1	1	0	0	0	0	0	0	1	1	3	225	500	0	1	1	2	0	1	0	0	1	1	0	1	0	0	0	0
418	0	58	0	0	0	0	0	0	0	1	1	1	1	0	443	600	0	0	1	1	0	0	0	4	1	1	0	1	0	0	0	0
419	0	49	1	0	0	0	0	0	0	0	0	1	1	3	675	700	0	1	0	0	1	0	1	1	1	1	0	0	1	0	0	0
420	0	79	1	0	0	0	0	0	0	0	0	1	1	8	325	300	0	0	1	2	0	0	0	0	0	1	0	0	1	1	0	0
421	0	34	1	0	0	0	1	0	0	0	0	1	1	3	243	400	0	1	0	0	0	0	0	1	1	1	0	0	1	0	0	0
422	0	65	1	0	0	0	0	0	0	0	0	1	1	0	450	300	0	1	1	1	0	0	0	0	1	1	0	1	0	0	0	0
423	0	71	1	0	1	1	1	0	0	0	0	0	0	2	336	300	0	1	1	1	0	0	0	0	1	1	0	1	0	0	0	0
424	0	75	1	1	1	0	0	0	0	0	0	1	1	5	365	300	0	1	1	1	0	0	0	0	1	1	0	1	0	0	0	0
425	0	58	1	1	1	0	1	0	0	0	0	0	0	0	420	400	0	1	1	2	0	0	0	0	1	1	0	1	0	0	0	0
426	0	59	1	1	1	1	0	0	0	0	0	1	1	1	425	600	1	0	1	2	0	0	0	0	0	0	0	0	0	0	0	0
427	0	56	0	0	0	0	0	0	0	0	0	0	0	2	460	500	0	1	1	2	0	0	0	0	1	1	0	1	0	0	0	0
428	0	44	1	1	1	0	0	0	0	0	0	0	0	7	573	200	0	1	1	2	0	0	0	0	0	1	0	1	0	0	0	0
429	0	50	1	0	0	0	0	0	0	0	0	0	0	0	368	700	0	0	1	2	0	0	0	0	0	1	0	1	0	0	0	0
430	0	44	1	0	0	0	0	0	0	0	0	0	0	5	666	400	1	1	1	2	0	0	1	0	1	1	0	1	0	0	0	0
431	0	62	1	1	1	0	0	0	0	0	0	1	1	7	294	300	0	0	1	1	0	0	0	0	0	1	0	0	0	1	0	0
432	0	59	1	1	0	0	1	0	0	0	0	0	0	2	260	300	0	0	1	1	0	0	0	3	0	1	0	0	1	0	0	0
433	0	20	1	0	1	0	0	0	0	0	0	0	0	3	317	150	0	1	0	0	1	0	0	1	0	1	0	1	0	0	0	0
434	0	51	0	0	0	0	0	0	0	0	0	0	0	7	410	300	0	0	1	2	0	0	0	5	0	0	0	0	0	0	0	0
435	0	79	0	0	0	0	1	0	0	0	0	0	0	0	330	300	0	0	1	1	0	0	0	2	0	0	0	0	0	0	0	0
436	0	55	1	1	1	0	0	0	0	0	0	0	0	6	285	300	0	0	1	2	0	0	0	0	0	0	0	0	0	0	0	0
437	0	62	1	1	1	0	1	0	0	0	0	0	0	1	290	200	0	1	1	2	0	0	0	0	0	1	0	0	0	0	0	0
438	0	52	1	1	1	0	0	0	0	0	0	0	0	0	355	400	0	0	1	2	0	0	0	5	1	0	0	0	0	0	0	0
439	0	65	1	0	1	0	0	0	1	0	0	0	0	0	340	300	0	0	1	1	0	0	0	2	0	0	0	0	0	0	0	0
440	0	39	1	1	0	0	0	0	0	0	0	1	1	7	260	150	0	0	1	2	1	0	0	2	0	0	0	0	1	0	0	0
441	0	80	1	0	1	0	0	0	0	0	0	0	0	2	490	500	0	1	1	2	0	0	0	0	1	1	0	1	1	0	0	0
442	0	58	0	0	0	0	0	0	0	0	0	1	1	3	318	200	0	1	0	0	0	0	0	1	0	1	0	0	0	0	0	0
443	0	35	0	0	0	0	0	0	0	0	0	1	1	3	225	250	0	1	0	0	0	0	0	1	0	1	0	0	1	0	0	0
444	0	55	1	1	1	0	0	0	0	0	0	0	0	1	362	300	0	1	1	1	0	0	0	0	1	1	0	1	0	0	0	0
445	0	52	0	0	0	0	0	0	0	0	0	0	0	0	300	300	0	0	1	1	0	0	0	2	0	0	0	0	0	0	0	0
446	0	20	0	0	0	0	0	0	0	1	1	1	1	4	180	300	0	1	0	0	0	0	0	1	1	1	0	0	1	0	0	0
447	0	58	0	0	0	0	0	0	0	0	0	1	1	0	335	200	0	0	1	1	0	0	0	0	0	1	0	1	0	0	0	0
448	0	54	1	1	0	0	0	0	0	0	0	0	0	0	270	500	0	1	1	2	0	0	0	0	1	1	0	1	0	0	0	0
449	0	78	1	1	0	0	1	0	0	0	0	0	0	2	337	300	0	0	1	2	0	0	0	0	0	0	0	0	0	0	0	0
450	0	75	0	0	0	0	0	0	0	0	0	0	0	7	240	200	0	0	1	1	0	0	0	0	0	0	0	0	0	0	0	0
451	0	57	1	1	1	0	0	0	0	0	0	0	0	6	160	300	0	0	1	1	0	0	0	2	0	0	0	0	0	0	0	0
452	0	64	1	0	0	0	1	0	0	0	0	0	0	0	340	200	0	0	1	1	0	0	0	0	0	1	0	0	0	0	0	0
453	0	64	1	1	1	0	1	0	0	0	0	1	1	1	435	350	0	0	1	2	0	0	0	0	0	1	0	0	0	0	0	0
454	0	50	1	1	0	1	0	0	0	0	0	0	0	0	313	500	0	1	1	1	0	0	0	0	0	1	0	0	0	0	0	0
455	0	67	1	0	1	0	0	0	0	0	0	0	0	0	207	300	0	0	1	1	0	1	0	0	0	1	0	0	0	0	0	0
456	0	52	1	1	0	0	0	0	0	0	0	0	0	7	393	200	0	0	1	1	0	0	0	0	1	1	0	0	0	0	0	0
457	0	58	0	0	0	0	0	0	0	0	0	1	1	1	665	400	0	1	1	1	1	0	0	0	1	0	0	0	0	0	0	0
458	0	70	0	0	0	0	0	0	0	0	0	0	0	0	245	150	0	0	1	1	0	0	0	4	1	1	0	0	0	0	0	0
459	0	77	1	0	0	0	1	0	0	0	0	0	0	0	345	300	0	0	1	1	0	1	0	0	0	0	0	0	0	0	0	0
460	0	53	1	1	1	0	1	0	0	0	0	0	0	0	545	300	0	1	1	2	0	0	0	0	0	1	0	0	0	0	0	0
461	0	69	1	1	1	0	1	0	0	0	0	1	1	1	377	300	0	0	1	2	1	0	0	3	0	0	0	0	0	0	1	0
462	0	72	1	0	1	0	1	0	0	0	0	0	0	0	300	600	0	0	1	1	0	0	0	2	0	0	0	0	0	0	0	0
463	0	26	1	0	0	0	0	0	0	0	0	1	1	3	285	200	0	1	0	0	0	1	0	1	0	1	0	0	1	0	0	0
464	0	53	1	1	0	0	0	0	0	0	0	0	0	7	135	150	0	0	1	1	0	1	0	4	1	1	0	0	1	0	0	0
465	0	55	1	1	1	1	1	0	0	0	0	1	1	3	241	300	0	0	1	1	0	0	0	3	0	1	0	0	1	0	0	0
466	0	62	1	1	1	0	1	0	0	0	0	1	1	7	325	300	0	1	1	2	0	1	0	0	0	1	0	1	0	0	0	0
467	0	67	1	0	0	0	0	0	0	0	0	1	1	6	440	300	0	0	1	2	0	0	0	0	1	1	0	1	0	0	0	0
468	0	36	0	0	0	0	0	0	0	0	0	1	1	3	245	200	0	1	0	0	0	0	0	1	0	1	0	0	1	0	0	0
469	0	40	1	1	1	0	0	0	0	0	0	1	1	8	170	300	0	0	1	1	0	0	0	0	0	1	0	0	1	1	0	0
470	0	53	1	1	1	0	0	0	0	0	0	0	0	5	175	100	0	0	1	1	0	0	0	2	0	0	0	0	0	0	0	0
471	0	75	0	0	0	0	1	0	0	0	0	0	0	5	250	300	0	0	1	1	1	0	0	0	0	0	0	1	0	0	0	0
472	0	54	1	1	1	0	1	0	0	0	0	0	0	1	595	500	1	1	1	2	1	0	0	0	0	0	0	0	0	0	0	0
473	0	30	1	1	1	0	0	0	0	0	0	0	0	7	323	400	0	0	1	2	0	0	0	0	0	0	0	0	0	0	0	0
474	0	74	1	1	1	0	1	0	0	0	0	0	0	1	515	300	1	1	1	1	0	0	0	0	1	1	0	0	0	0	0	0
475	0	59	0	0	0	1	1	0	0	0	0	0	0	7	355	500	0	1	1	1	0	0	0	0	1	1	0	1	0	0	0	0
476	0	36	1	0	0	0	0	0	0	1	1	1	0	4	315	500	0	0	1	2	0	0	0	0	0	1	0	0	1	1	0	0
477	0	73	0	0	0	0	0	1	0	0	0	1	1	0	340	300	0	0	1	1	0	0	0	0	0	1	0	1	0	0	0	0
478	0	47	1	1	1	0	1	0	0	0	0	1	1	1	455	500	0	0	1	2	0	1	0	3	0	0	0	0	0	0	0	0
479	0	79	1	0	0	1	1	1	0	0	0	1	1	0	345	400	0	0	1	2	0	0	0	2	0	0	0	0	0	0	0	0
480	0	67	1	0	0	0	0	0	0	0	0	1	1	0	270	400	0	1	1	2	1	0	0	0	0	0	0	0	0	0	0	0
481	0	77	1	1	1	0	1	0	0	0	1	1	1	6	405	400	0	1	1	2	1	0	0	0	1	1	0	0	0	0	1	0
482	0	58	1	1	0	0	0	0	0	0	0	1	1	3	400	300	0	1	1	2	0	1	0	0	0	0	0	0	0	0	0	0
483	0	58	1	0	0	0	0	0	0	0	0	0	0	6	410	200	0	0	1	2	0	0	0	0	0	0	0	0	0	0	0	0
484	0	41	1	1	0	0	0	0	0	0	0	0	0	7	526	800	0	1	1	2	0	0	0	0	0	1	0	0	1	0	0	0
485	0	20	0	0	0	0	0	0	0	0	0	0	0	8	300	300	0	0	1	2	0	0	0	0	1	1	0	1	0	0	0	0
486	0	53	0	0	0	0	0	0	0	0	0	1	1	7	510	400	0	0	1	2	0	0	0	0	1	1	0	1	0	1	0	0
487	0	69	1	1	1	0	0	0	0	0	0	0	0	6	230	300	0	1	1	1	0	0	0	2	0	0	0	0	0	0	0	0
488	0	65	0	0	0	0	0	0	0	0	1	1	1	8	268	200	0	0	1	1	1	0	0	0	1	0	0	0	0	0	1	0
489	0	59	1	0	1	0	1	0	0	0	0	0	0	7	305	400	0	0	1	1	0	0	0	0	0	1	0	1	0	0	0	0
490	0	46	1	1	1	0	0	0	0	0	0	0	0	8	570	500	0	0	1	2	0	0	0	0	0	0	0	0	0	0	0	0
491	0	75	0	0	0	0	1	0	0	0	0	1	1	7	290	300	0	0	1	1	0	0	0	0	1	1	0	1	0	1	0	0
492	0	58	1	1	1	0	0	0	0	0	0	0	0	1	395	400	1	0	1	2	0	0	0	0	0	0	0	0	0	0	0	0
493	0	69	1	1	1	0	0	0	0	0	0	0	0	1	360	300	0	0	1	2	0	0	0	0	0	0	0	0	0	0	0	0
494	0	60	1	1	1	0	0	0	0	0	0	0	0	7	410	600	0	0	1	2	0	0	0	2	1	0	0	1	0	0	0	0
495	0	63	0	0	0	0	0	0	0	0	0	0	0	0	206	300	0	0	1	1	0	0	0	0	1	1	0	0	0	0	0	0
496	0	65	1	0	0	0	0	0	0	0	0	0	0	7	260	100	0	0	1	1	0	0	0	5	1	0	0	0	0	0	0	0
497	0	59	1	1	1	0	0	0	0	0	0	0	0	1	451	400	1	1	1	2	0	1	0	0	1	1	0	1	0	1	0	1
498	0	58	1	0	1	0	0	0	0	0	0	0	0	2	325	300	0	1	1	2	0	0	0	0	1	1	0	1	0	1	0	0
499	0	33	1	0	0	0	0	0	0	0	0	1	1	3	370	300	0	1	0	0	0	0	0	1	0	1	0	0	0	0	0	0
500	0	52	0	0	0	0	1	0	0	0	0	1	1	0	350	600	0	0	1	2	0	0	0	2	0	0	0	0	0	0	0	0
501	0	56	1	1	0	0	0	0	0	0	0	0	0	8	472	300	0	0	1	1	0	0	0	4	1	1	0	0	0	0	0	0
502	0	63	0	0	1	0	0	0	0	0	0	0	0	2	545	300	0	0	1	1	0	0	0	0	0	0	0	1	0	0	0	0
503	0	56	1	1	1	1	0	0	0	0	0	0	0	2	280	200	0	0	1	1	0	0	0	0	0	0	0	0	1	0	0	0
504	0	29	0	0	0	0	0	0	0	0	0	0	0	3	215	300	0	1	0	0	0	1	0	1	0	1	0	0	1	0	0	0
505	0	58	1	1	1	0	1	0	0	0	0	0	0	7	585	400	0	1	1	2	0	0	0	0	1	1	0	1	0	0	0	0
506	0	35	0	0	0	0	0	0	0	0	0	1	1	7	320	300	0	0	1	1	0	0	0	0	0	1	0	1	0	0	0	0
507	0	34	1	0	1	0	0	0	0	0	1	0	0	7	297	150	0	1	1	1	0	0	0	0	1	1	0	1	0	0	0	0
508	0	56	0	0	0	0	0	0	0	0	0	0	0	0	195	300	0	0	1	1	0	0	0	4	1	1	0	0	1	1	0	0
509	0	45	0	0	0	0	0	0	0	0	0	0	0	7	195	200	0	0	1	1	0	0	0	4	1	1	0	0	1	0	0	0
510	0	58	0	0	0	0	0	0	0	0	0	0	0	7	425	200	0	0	1	1	0	0	0	0	0	1	0	1	0	0	0	0
511	0	69	1	1	1	1	1	0	0	0	0	0	0	0	140	300	0	0	1	1	0	0	0	0	0	1	0	1	0	0	0	0
512	0	73	1	1	0	0	0	0	0	0	0	0	0	1	570	500	1	1	1	2	0	0	0	0	0	1	0	1	0	0	0	0
513	0	72	1	1	1	0	0	0	0	0	0	0	0	7	330	200	0	1	1	1	0	1	0	0	1	1	0	0	0	0	0	0
514	0	40	0	0	0	0	0	0	0	0	0	1	1	7	400	300	0	0	1	1	0	0	0	0	1	1	0	1	0	1	0	0
515	0	45	1	1	1	0	0	0	0	0	1	0	0	1	420	500	0	0	1	1	0	0	0	0	0	0	0	0	0	0	0	0
516	0	66	1	1	0	0	1	0	0	0	0	0	0	0	375	400	0	1	1	2	0	0	0	0	1	1	0	1	0	0	0	0
517	0	69	1	1	0	0	0	0	0	0	0	0	0	7	345	300	0	0	1	1	0	0	0	0	0	1	0	0	1	0	0	0
518	0	54	1	0	0	0	0	0	0	0	0	0	0	6	350	300	0	1	1	1	0	0	0	0	1	1	0	1	0	1	0	0
519	0	58	1	1	1	1	1	0	0	0	0	1	1	6	475	600	0	1	1	2	0	0	0	0	1	1	0	1	0	0	0	0
520	0	69	1	1	1	1	0	0	0	0	0	0	0	7	260	300	0	1	1	1	0	0	0	0	1	0	0	0	1	0	0	0
521	0	67	1	1	1	0	0	0	0	1	0	1	1	1	228	400	0	1	1	2	1	0	0	0	1	0	0	1	0	1	0	0
522	0	69	0	0	0	0	1	0	0	0	0	0	0	0	285	200	0	0	1	2	0	0	0	2	0	0	0	0	0	0	0	0
523	0	63	1	0	0	0	1	0	0	0	0	1	1	0	525	550	0	0	1	1	0	0	1	0	1	1	0	1	0	0	0	0
524	0	61	1	1	1	0	0	0	0	0	0	0	0	2	523	500	1	1	1	2	0	1	0	0	1	1	0	1	0	0	0	0
525	0	58	1	1	1	0	1	0	0	0	0	0	0	1	540	400	0	1	1	1	0	0	0	0	1	1	0	1	0	0	0	0
526	0	49	1	1	1	0	0	0	0	0	0	0	0	7	315	400	0	0	1	1	0	0	0	5	0	0	0	0	0	0	0	0
527	0	44	1	1	1	0	1	0	0	0	0	0	0	7	380	300	0	0	1	1	0	1	0	0	1	1	0	0	1	0	0	0
528	0	15	0	0	0	0	0	0	0	0	0	1	1	4	360	300	0	1	0	0	0	0	0	1	0	1	0	0	1	0	0	0
529	0	67	0	0	0	0	1	0	0	0	0	0	0	2	280	400	0	0	1	2	0	0	0	3	0	1	0	0	0	0	0	0
530	0	52	1	0	1	0	1	0	0	0	0	1	1	0	161	200	0	0	1	1	0	0	0	5	0	1	0	0	1	0	0	0
531	0	71	0	0	0	0	0	1	0	0	0	1	1	0	250	200	0	1	1	2	0	0	0	0	1	1	0	1	0	1	0	0
532	0	32	1	1	1	0	0	0	0	0	0	1	1	3	300	150	0	1	0	0	0	0	0	1	0	1	0	0	1	0	0	0
533	0	58	1	0	0	1	0	0	0	0	0	1	1	0	199	300	0	0	1	1	0	0	0	2	0	1	0	0	1	0	0	0
534	0	48	1	1	0	0	0	0	0	0	0	0	0	7	384	500	0	1	1	2	0	0	0	0	1	1	0	1	0	0	0	0
535	0	41	0	0	0	0	0	0	0	0	0	1	1	7	420	500	0	1	1	1	0	0	0	0	1	1	0	1	0	0	0	0
536	0	51	1	1	0	0	0	0	0	0	0	0	0	7	325	400	0	0	1	1	0	0	0	5	1	0	0	0	0	0	0	0
537	0	54	1	1	1	1	0	0	1	0	0	0	0	3	540	500	1	1	1	2	0	0	0	0	0	0	0	0	0	0	0	0
538	0	76	1	1	1	0	0	0	0	0	0	1	1	0	490	500	0	0	1	2	0	0	0	2	0	0	0	0	0	0	0	0
539	0	62	0	0	0	0	0	0	0	0	0	0	0	0	543	200	0	0	1	1	0	0	0	0	1	0	0	1	0	0	0	0
540	0	69	0	0	0	0	0	0	0	0	1	1	1	0	472	500	0	0	1	2	1	0	0	0	1	1	0	0	0	0	1	0
541	0	59	1	1	1	0	1	1	0	0	0	1	1	2	280	200	0	1	1	2	0	0	0	0	1	1	0	1	0	0	0	0
542	0	73	0	0	0	0	0	0	0	0	0	1	1	2	145	250	0	0	1	1	0	0	0	4	0	1	0	1	0	0	1	0
543	0	72	0	0	0	1	0	0	0	0	0	0	0	2	365	300	0	0	1	2	0	0	0	0	1	1	0	1	0	1	0	0
544	0	53	1	0	0	0	0	0	0	0	0	1	1	7	385	400	0	0	1	1	0	0	0	0	1	1	0	1	0	0	0	0
545	0	67	1	1	1	0	0	0	1	0	0	0	0	7	228	150	0	0	1	1	0	0	0	0	0	1	0	0	1	0	0	0
546	0	51	0	0	0	0	0	0	0	0	0	1	1	0	175	400	0	0	1	2	0	0	0	0	0	1	0	0	1	0	0	0
547	0	68	0	0	0	0	0	0	0	0	0	0	0	0	265	200	0	0	1	2	0	0	0	0	0	1	0	1	0	0	0	0
548	0	59	1	1	1	0	0	0	0	0	0	1	1	3	300	200	0	1	0	0	0	0	0	1	1	1	0	0	0	0	0	0
549	0	29	1	1	1	0	1	0	0	0	0	0	0	8	345	400	0	1	1	2	0	0	0	0	1	1	0	1	1	1	0	0
550	0	65	1	1	1	0	0	0	0	1	0	1	1	3	310	300	0	1	0	0	0	1	0	1	1	0	0	1	0	0	1	0
551	0	24	0	0	0	0	0	0	0	0	0	0	0	3	430	400	0	1	0	0	0	0	1	1	1	1	0	0	0	0	0	0
552	0	51	1	0	0	0	1	0	1	0	0	0	0	7	205	400	0	0	1	2	0	0	0	0	1	1	0	1	0	0	0	0
553	0	72	0	0	0	0	1	0	0	0	0	0	0	0	330	200	0	0	1	1	0	0	0	2	1	0	0	0	0	0	0	0
554	0	42	1	1	1	0	0	0	0	0	0	0	0	7	314	200	0	0	1	1	0	1	0	0	1	1	0	1	0	0	0	0
555	0	48	1	1	1	0	0	0	0	0	0	1	1	0	266	300	0	0	0	0	0	0	0	0	1	1	0	1	0	1	0	0
556	0	34	0	0	0	0	0	0	0	0	0	1	1	7	425	400	0	1	1	1	0	0	0	0	1	1	0	1	0	0	0	0
557	0	50	0	0	0	0	0	0	0	0	0	0	0	3	285	200	0	0	1	2	0	0	0	0	0	1	0	0	0	0	0	0
558	0	25	0	0	0	0	0	0	0	0	0	1	1	3	215	200	0	1	0	0	0	0	0	1	0	1	0	0	1	0	0	0
559	0	51	0	0	0	0	1	0	0	0	0	1	1	0	351	400	0	1	1	1	0	0	0	0	1	1	0	1	1	0	0	0
560	0	57	1	0	0	0	1	1	0	1	0	1	1	2	385	100	0	1	1	2	0	0	0	0	0	0	0	0	0	0	0	0
561	0	52	1	1	1	0	0	0	0	0	0	0	0	0	180	300	0	0	1	1	0	0	0	2	0	1	0	1	0	0	0	0
562	0	56	1	1	1	0	0	0	0	0	0	1	1	7	266	200	0	0	1	1	0	0	0	3	0	1	0	0	0	0	1	0
563	0	53	1	1	1	0	0	0	0	0	0	1	1	6	292	300	0	1	1	2	1	0	0	0	1	0	0	1	0	1	1	0
564	0	64	0	0	0	0	0	0	0	0	0	0	0	0	172	200	0	0	1	1	0	1	0	0	1	1	0	0	0	0	0	0
565	0	66	1	1	1	0	0	0	0	0	0	0	0	2	285	400	0	1	1	1	0	1	0	2	1	0	0	0	0	0	0	0
566	0	47	1	1	0	0	0	0	0	0	0	0	0	7	410	450	0	0	1	1	0	0	0	0	0	1	0	0	0	0	0	0
567	0	53	1	1	1	0	0	0	0	0	0	1	1	3	345	600	0	1	1	2	0	0	0	1	0	0	0	0	0	0	0	0
568	0	15	1	0	0	0	0	0	0	0	0	0	0	4	260	450	0	1	0	0	0	0	0	1	1	1	0	0	1	0	0	1
569	0	74	0	0	0	0	0	0	0	0	0	0	0	0	212	400	0	1	1	1	0	0	0	0	1	1	0	1	1	0	0	0
570	0	58	0	0	0	0	0	0	0	0	0	0	0	0	225	300	0	0	1	2	0	0	0	0	1	1	0	0	1	1	0	0
571	0	37	1	1	0	0	0	0	0	0	0	0	0	3	240	300	0	1	0	0	0	0	0	1	0	1	0	0	1	0	0	0
572	0	63	0	0	0	0	0	0	0	0	0	1	1	0	635	600	0	0	1	1	0	0	0	4	1	1	0	1	1	0	0	0
573	0	23	0	0	0	0	0	0	0	0	0	1	0	3	240	300	0	1	0	0	0	0	0	1	0	1	0	0	1	0	0	0
574	0	74	1	1	1	0	0	0	0	0	0	0	0	7	464	400	0	0	1	1	0	0	0	0	1	1	0	1	0	0	0	0
575	0	59	0	0	0	0	1	0	0	0	0	1	1	0	530	350	0	1	1	1	0	0	0	5	0	1	0	1	0	0	0	0
576	0	35	0	0	0	0	0	0	0	0	0	1	1	3	290	400	0	1	1	2	0	0	0	1	1	1	0	1	0	0	0	0
577	0	34	0	0	0	0	0	0	0	1	1	1	1	7	245	350	0	0	1	2	0	0	0	5	0	0	0	0	0	0	0	0
578	0	65	1	1	1	0	1	1	0	0	0	1	1	6	400	400	0	0	1	2	0	0	0	0	0	0	0	0	0	0	0	0
579	0	21	1	0	0	0	0	0	0	0	0	1	1	3	603	200	0	1	0	0	1	0	0	1	0	0	0	0	1	0	0	0
580	0	56	0	0	0	0	0	0	0	0	0	0	0	7	355	350	0	0	1	1	0	0	0	5	0	0	0	0	0	0	0	0
581	0	31	0	0	0	0	0	0	0	0	0	1	0	3	295	300	0	1	0	0	0	0	0	1	1	1	0	0	1	0	0	0
582	0	69	1	1	1	0	1	0	0	0	0	0	0	7	239	400	0	0	1	2	0	0	0	0	1	1	0	1	0	1	0	0
583	0	78	0	0	0	0	0	1	0	0	0	1	1	0	420	400	0	1	1	2	0	0	0	0	1	1	0	1	0	0	0	0
584	0	63	0	0	0	0	1	0	0	0	1	1	1	0	435	350	0	1	1	2	1	0	0	0	1	1	0	0	0	0	1	0
585	0	56	1	0	0	1	0	0	0	0	0	1	1	3	305	450	0	0	1	1	0	0	0	0	1	1	0	1	0	1	0	0
586	0	58	1	0	0	1	0	0	0	0	0	0	0	7	448	400	0	1	1	2	0	0	0	0	0	1	0	0	0	1	0	0
587	0	65	1	0	0	0	1	0	0	0	0	1	1	2	185	100	0	0	1	1	0	0	0	0	1	1	0	0	1	1	0	0
588	0	48	0	0	0	0	0	0	0	0	0	0	0	7	725	450	0	0	1	2	0	0	0	0	0	1	0	1	0	0	0	0
589	0	48	1	0	0	0	0	1	0	0	0	0	0	0	470	200	0	0	1	2	0	0	0	0	1	1	0	1	0	0	0	0
590	0	58	1	0	0	0	0	0	0	1	0	1	1	8	300	400	1	0	1	2	0	0	0	3	0	0	0	0	0	0	0	0
591	0	74	0	0	0	1	0	0	0	0	0	0	0	2	338	400	0	1	1	2	0	0	0	0	1	1	0	1	0	0	0	0
592	0	64	0	0	0	0	0	0	0	0	0	0	0	5	351	300	0	1	1	2	0	0	0	0	1	1	0	1	1	0	0	0
593	0	52	1	0	0	0	0	0	0	0	0	1	0	3	800	500	0	1	1	2	0	0	0	0	1	0	0	1	0	1	0	0
594	0	50	0	0	0	0	0	0	0	0	0	1	1	0	495	800	0	1	1	2	0	0	0	0	1	1	0	1	0	0	0	0
595	0	53	0	0	0	0	0	0	0	0	0	1	0	3	220	200	0	1	0	0	0	0	0	1	1	1	0	0	1	0	0	0
596	0	61	1	1	1	1	0	0	0	0	0	0	0	0	570	300	0	1	1	1	0	0	0	0	0	1	0	1	0	0	0	0
597	0	51	0	0	0	0	0	1	0	0	0	1	0	6	370	600	1	1	1	2	0	0	0	0	0	0	0	0	0	0	0	0
598	0	78	1	1	1	0	1	0	0	0	0	0	0	6	315	300	0	1	1	2	0	0	0	2	1	0	0	1	0	0	0	0
599	0	62	1	1	1	0	0	0	0	0	0	0	0	7	355	500	0	0	1	2	0	0	0	0	1	1	0	1	0	1	0	0
600	0	64	1	1	1	0	0	0	0	0	0	1	0	2	270	400	0	0	1	2	0	0	0	0	1	1	0	1	0	0	0	0
601	0	37	0	0	0	0	0	0	0	0	0	1	1	7	360	500	0	1	1	2	0	0	0	0	1	1	0	1	0	1	0	0
602	0	58	0	0	0	0	1	0	0	0	0	0	0	0	175	200	0	0	0	0	0	0	0	4	0	1	0	0	0	0	0	0
603	0	58	0	0	0	0	0	0	0	0	0	0	0	7	320	350	0	0	1	1	0	0	0	2	0	0	0	0	0	0	0	0
604	0	44	1	0	0	0	0	0	0	0	0	1	1	3	240	300	0	1	0	0	1	0	0	1	0	1	0	0	1	0	0	0
605	0	48	0	0	0	0	0	0	0	0	0	0	0	7	360	300	0	0	1	1	0	0	0	5	1	0	0	0	0	0	0	0
606	0	64	1	0	0	0	0	0	0	0	0	0	0	8	230	200	0	1	1	1	0	0	0	0	1	1	0	0	1	0	0	0
607	0	68	0	0	0	0	0	0	0	0	0	0	0	7	275	300	0	0	1	2	0	0	0	0	1	1	0	0	1	0	0	0
608	0	72	1	1	1	0	0	0	0	0	0	0	0	8	250	300	0	0	1	2	0	0	0	0	0	1	0	0	1	0	0	0
609	0	33	1	1	0	0	0	0	0	0	0	0	0	3	235	200	0	1	0	0	0	1	0	1	0	1	0	0	1	0	0	0
610	0	52	1	1	1	0	0	0	0	0	0	1	1	3	260	100	0	1	0	0	1	0	0	1	1	1	0	0	1	0	0	0
611	0	44	1	1	1	0	0	0	0	0	0	1	1	3	235	300	0	1	0	0	0	0	0	1	1	1	0	0	1	0	0	0
612	0	58	1	1	1	1	0	0	0	1	1	0	0	6	300	500	0	1	1	2	0	0	0	3	0	1	0	0	0	0	0	0
613	0	58	1	1	1	0	1	0	0	0	1	1	1	7	320	200	0	1	1	1	0	0	0	0	1	0	0	1	0	0	0	0
614	0	55	1	1	1	0	1	0	0	0	0	1	1	3	430	400	0	1	0	0	0	0	0	1	1	1	0	0	1	0	0	0
615	0	37	0	0	1	0	0	0	0	0	0	1	0	3	225	300	0	1	0	0	0	0	0	1	1	1	0	0	1	0	0	0
616	0	33	0	1	0	0	0	0	0	0	0	1	1	3	305	400	0	1	0	0	0	0	0	1	1	1	0	0	1	0	0	0
617	0	69	1	1	0	1	0	0	0	0	0	1	1	0	225	200	0	0	0	0	0	0	0	2	0	0	0	0	0	0	0	0
618	0	71	1	0	0	0	1	0	0	0	0	0	0	2	360	350	0	1	1	2	0	0	0	1	0	1	0	0	0	0	0	0
619	0	39	0	0	0	0	0	0	0	0	0	1	1	3	345	300	0	1	0	0	0	0	0	1	1	1	0	0	1	0	0	0
620	0	50	0	1	0	0	0	0	0	0	0	0	0	7	400	400	0	0	1	2	0	0	0	0	0	1	0	1	0	0	0	0
621	0	57	0	0	0	0	0	0	0	0	0	1	1	1	590	600	0	1	1	1	0	1	0	0	1	1	0	1	0	0	0	0
622	0	68	0	0	0	1	0	1	0	0	0	1	0	2	420	300	0	0	1	2	0	0	0	0	1	1	0	1	0	0	0	0
623	0	54	0	0	0	0	0	0	0	1	1	1	1	3	408	250	1	0	1	2	1	1	0	0	0	1	0	0	0	0	1	1
624	0	70	1	0	0	0	1	0	0	0	0	0	0	0	375	400	0	0	1	2	0	0	0	0	1	0	0	1	0	1	0	0
625	0	56	1	1	1	1	1	0	0	0	0	1	1	0	550	600	0	0	1	1	0	0	0	0	1	1	0	1	0	0	0	0
626	0	13	1	0	0	0	0	0	0	0	0	1	0	3	265	200	0	1	0	0	0	0	0	1	1	1	0	0	0	0	0	0
627	0	56	1	1	0	1	1	0	0	0	0	0	0	1	582	400	0	0	1	1	0	0	0	0	1	1	0	1	0	0	0	0
628	0	79	1	0	0	1	1	0	0	0	0	1	0	0	275	300	0	1	1	1	0	0	0	0	0	0	0	0	1	0	0	0
629	0	62	1	1	1	0	1	0	0	0	0	0	0	6	420	500	1	1	1	2	0	0	0	0	0	0	0	0	0	0	0	0
630	0	32	1	1	0	0	0	0	0	0	0	1	0	3	208	300	0	1	0	0	0	0	0	1	0	1	0	0	1	0	0	0
631	0	68	1	0	0	0	0	0	0	0	0	1	1	0	240	400	0	1	1	1	0	0	0	0	1	0	0	0	0	0	0	0
632	0	40	1	1	1	0	0	0	0	0	0	0	0	7	280	300	0	0	1	1	0	0	0	5	0	0	0	1	0	0	0	0
633	0	55	1	1	0	0	0	0	0	0	0	1	1	6	415	400	0	0	1	2	0	0	0	0	0	0	0	1	0	0	0	0
634	0	34	1	1	0	0	0	0	0	0	0	1	1	3	310	300	0	1	0	0	1	0	0	1	0	1	0	0	1	0	0	0
635	0	67	1	1	0	0	0	0	1	0	0	1	1	0	370	400	0	0	1	2	0	0	0	0	0	0	0	0	0	0	0	0
636	0	12	0	0	0	0	0	0	0	0	0	0	0	3	405	3500	0	1	0	0	0	0	0	1	0	1	0	0	0	0	0	0
637	0	24	1	0	0	0	0	0	0	0	0	0	0	3	380	200	0	1	0	0	0	0	0	1	0	1	0	0	1	0	0	0
638	0	56	1	1	0	1	0	0	0	0	0	0	0	7	270	150	0	0	1	1	0	0	0	0	1	0	0	0	0	0	0	0
639	0	59	1	0	1	1	1	0	1	0	0	1	0	7	240	400	0	0	1	1	0	0	0	0	0	1	0	0	1	0	0	0
640	0	75	1	1	0	0	0	0	0	0	0	1	1	2	420	400	0	1	1	2	0	0	0	0	1	1	0	1	1	0	0	0
641	0	57	1	0	0	0	0	0	0	0	0	1	1	0	560	600	0	1	1	1	0	0	0	0	1	1	0	1	1	0	0	0
642	0	65	1	1	1	0	1	0	0	0	0	1	1	2	175	150	0	1	1	2	0	0	0	0	1	1	0	0	1	0	0	0
643	0	55	0	0	0	0	0	1	0	0	0	0	0	8	270	300	0	1	1	1	0	0	0	0	1	1	0	1	0	0	0	0
644	0	68	1	1	1	0	0	0	0	0	0	0	0	6	635	400	0	1	1	1	0	0	0	0	0	1	0	1	0	0	0	0
645	0	33	0	0	0	0	0	0	0	0	0	1	1	3	255	300	0	1	0	0	0	0	0	1	1	1	0	0	0	0	0	0
646	0	69	1	1	0	0	1	0	0	0	0	1	1	2	360	300	0	0	1	2	0	0	0	0	0	0	0	0	0	0	0	0
647	0	47	0	0	1	0	0	0	0	0	0	1	1	0	295	200	0	0	1	1	0	0	0	0	1	1	0	1	0	1	0	0
648	0	59	1	0	0	1	1	0	0	0	0	1	1	5	326	500	0	1	1	2	0	0	0	0	0	1	0	1	0	0	0	0
649	0	39	0	0	0	0	0	0	0	0	0	1	0	7	255	100	0	0	1	1	0	0	0	2	0	0	0	1	0	0	0	0
650	0	37	0	0	0	0	0	0	0	0	0	1	1	8	250	100	0	0	1	1	0	0	0	0	0	1	0	0	0	0	0	0
651	0	66	0	0	0	0	0	0	0	0	0	1	1	8	255	300	0	0	1	2	0	0	0	0	0	1	0	0	0	0	0	0
652	0	68	0	0	0	0	0	0	0	0	0	1	1	7	290	400	0	0	1	2	0	0	0	0	0	1	0	0	1	0	0	0
653	0	47	1	0	0	1	0	0	0	0	0	1	1	0	260	400	0	1	1	1	0	0	0	3	0	1	0	0	1	0	0	0
654	0	58	1	0	0	0	1	0	0	0	0	0	0	8	180	300	0	0	1	2	0	0	0	0	0	1	0	0	0	0	0	0
655	0	14	1	0	0	0	0	0	0	0	0	1	1	3	205	200	0	1	0	0	0	0	0	1	0	1	0	1	0	0	0	0
656	0	66	1	1	1	0	1	0	0	0	0	0	0	7	340	400	0	0	1	1	0	0	0	5	0	0	0	0	0	0	0	0
657	0	30	0	0	0	0	0	0	0	0	0	1	1	3	225	400	0	1	0	0	0	0	0	1	1	1	0	0	1	0	0	0
658	0	32	1	1	0	0	0	0	0	0	0	1	1	3	310	300	0	1	0	0	0	0	0	1	1	1	0	0	1	0	0	0
659	0	44	1	0	1	1	1	0	0	0	0	0	0	8	350	400	0	0	1	2	0	0	0	0	0	1	0	0	0	0	0	0
660	0	35	1	1	0	0	0	0	0	0	0	0	0	5	440	600	0	1	1	1	0	0	0	0	0	0	0	1	0	0	0	0
661	0	47	1	1	0	0	0	0	0	0	0	1	1	3	365	500	0	1	1	2	0	0	0	3	0	0	0	0	0	0	0	0
662	0	31	1	1	1	0	0	0	0	0	0	0	0	7	245	400	0	1	1	1	0	0	0	0	0	1	0	0	0	0	0	0
663	0	68	0	0	0	0	1	0	0	0	0	0	0	0	255	400	0	1	1	1	0	0	0	0	1	1	0	1	1	0	0	0
664	0	48	0	0	0	0	0	0	0	0	0	1	1	3	195	400	0	1	0	0	0	0	0	1	0	1	0	0	0	0	0	0
665	0	56	0	0	0	0	0	0	0	0	0	0	0	2	290	200	0	0	1	1	0	0	0	0	0	0	0	0	0	0	0	0
666	0	67	0	0	0	1	0	1	0	0	0	1	1	0	360	300	0	1	1	1	0	0	0	4	1	1	0	1	0	0	0	0
667	0	48	0	0	0	0	0	0	0	0	0	1	1	8	200	150	0	0	1	2	1	0	0	3	0	1	0	0	0	0	0	0
668	0	71	1	1	1	0	0	0	0	0	0	1	1	7	590	300	0	1	1	1	0	0	0	0	1	1	0	1	0	0	0	0
669	0	68	0	0	0	0	1	0	0	0	0	0	0	7	340	300	0	0	1	1	0	0	0	5	0	0	0	0	0	0	0	0
670	0	56	1	1	1	1	0	0	0	0	0	0	0	0	575	1600	0	1	1	1	0	0	0	0	0	1	0	1	0	0	0	0
671	0	17	1	0	0	0	0	0	0	0	0	1	1	3	325	300	0	1	0	0	0	0	0	1	0	1	0	0	0	0	0	0
672	0	30	0	0	0	0	0	0	0	0	0	0	0	7	420	400	0	1	1	2	0	0	0	0	1	1	0	1	1	0	0	0
673	0	58	0	0	0	0	0	0	0	0	0	0	0	5	285	300	0	0	1	1	0	0	0	2	0	0	0	0	0	0	0	0
674	0	58	1	1	1	0	1	0	0	0	0	0	0	3	305	200	0	1	0	0	0	0	0	1	1	1	0	0	1	0	0	0
675	0	68	1	0	0	0	0	0	0	0	0	1	1	7	310	450	0	0	1	2	0	0	0	0	0	0	0	0	0	0	0	0
676	0	15	1	0	0	0	0	0	0	0	0	0	0	3	320	200	0	1	0	0	0	0	0	1	1	1	0	0	0	0	0	0
677	0	50	1	1	0	0	0	0	0	0	0	0	0	0	314	300	0	0	1	1	0	0	0	2	0	0	0	0	0	0	0	0
678	0	50	1	1	1	0	0	0	0	0	0	1	1	5	410	400	0	1	1	2	0	0	0	0	0	0	0	0	0	0	0	0
679	0	36	0	0	0	0	0	0	0	0	0	0	0	3	260	700	0	0	1	2	0	0	0	0	1	1	0	0	0	1	0	0
680	0	56	1	1	1	0	0	0	0	0	0	0	0	7	495	500	1	1	1	2	0	0	0	0	1	1	0	1	0	1	0	0
681	0	34	0	0	0	0	0	0	0	0	0	0	0	3	340	600	0	1	0	0	0	0	0	1	1	1	0	0	1	0	0	0
682	0	51	1	1	1	1	1	0	0	0	0	1	1	1	260	400	0	1	1	2	0	0	0	0	0	1	0	0	1	0	0	0
683	0	82	1	1	1	0	0	0	0	0	0	0	0	6	280	400	0	1	1	1	0	0	0	0	1	1	0	1	0	0	0	0
684	0	24	0	0	0	0	0	0	0	0	0	1	1	3	250	300	0	1	0	0	0	0	0	1	0	1	0	0	0	0	0	0
685	0	58	0	0	0	0	0	0	0	0	0	1	1	3	185	400	0	1	0	0	0	0	0	1	1	1	0	0	1	0	0	0
686	0	52	1	1	0	1	1	0	0	0	0	0	0	7	405	450	0	1	1	2	0	0	0	0	1	1	0	1	0	0	0	0
687	0	39	1	1	1	0	0	0	0	0	0	0	0	2	480	400	0	1	1	2	0	0	0	0	0	0	0	0	0	0	0	0
688	0	60	1	0	1	0	0	0	0	0	0	0	0	8	300	250	0	0	1	2	0	0	0	0	1	1	0	0	1	0	0	0
689	0	69	1	1	1	0	0	0	0	0	0	0	0	7	360	100	0	0	1	1	0	0	0	2	0	0	0	0	0	0	0	0
690	0	72	1	1	0	0	1	0	0	0	0	1	1	2	165	100	0	0	1	1	0	0	0	3	0	1	0	0	0	0	0	0
691	0	53	1	1	1	0	0	0	0	0	0	1	1	5	480	200	0	1	1	1	0	0	0	0	0	1	0	1	0	0	0	0
692	0	24	1	0	0	0	0	0	0	0	0	1	1	3	215	300	0	1	0	0	0	0	0	1	1	1	0	0	0	0	0	0
693	0	52	1	0	0	0	1	0	0	0	0	1	1	0	375	300	0	0	0	0	0	1	0	0	0	1	0	0	1	0	0	1
694	0	54	0	0	0	0	0	0	0	0	0	0	0	0	315	450	0	0	1	2	0	0	0	0	0	1	0	1	0	0	0	0
695	0	72	1	0	0	1	0	0	0	0	0	1	1	0	340	500	0	1	1	1	0	0	0	0	0	1	0	1	0	0	0	0
696	0	78	0	0	0	1	0	0	0	0	0	1	1	0	145	200	0	0	1	1	0	0	0	0	1	1	0	1	0	0	0	0
697	0	57	1	1	1	0	0	0	0	0	0	0	0	1	340	400	0	1	1	2	0	0	0	0	0	1	0	1	0	0	0	0
698	0	72	0	0	0	0	0	0	0	0	0	1	1	7	415	600	0	1	1	1	0	0	0	0	0	1	0	1	0	0	0	0
699	0	58	0	0	0	0	0	0	0	0	0	0	0	0	235	200	0	0	1	1	0	0	0	4	0	1	0	0	0	0	0	0
700	0	57	1	1	1	0	0	0	0	0	0	0	0	7	640	1000	0	0	1	1	0	0	0	0	1	0	0	0	0	0	0	0
701	0	69	1	1	1	0	0	0	0	0	0	0	0	2	470	200	0	1	1	2	0	0	0	0	1	1	0	1	0	0	0	0
702	0	37	0	0	0	0	0	0	0	0	0	1	1	0	401	400	0	0	1	2	0	0	0	2	0	0	0	0	0	0	0	0
703	0	34	1	1	1	0	0	0	0	0	1	1	0	5	500	500	1	1	1	1	0	0	0	0	0	1	0	1	0	0	0	0
704	0	18	1	0	0	0	0	0	0	0	0	0	0	3	280	400	0	1	1	2	0	0	0	0	0	0	0	0	0	0	0	0
705	0	62	1	1	1	0	0	0	0	0	0	0	0	2	345	500	1	1	1	2	0	0	0	3	0	1	0	0	0	0	0	0
706	0	37	0	0	0	0	0	0	0	0	0	1	1	1	480	400	0	0	1	1	1	0	0	0	0	0	0	0	0	0	1	0
707	0	39	1	1	1	0	0	0	0	0	0	0	0	0	265	200	0	1	1	1	0	0	0	0	0	1	0	1	0	0	0	0
708	0	70	1	1	1	0	0	0	0	0	0	0	0	7	450	400	0	0	1	2	0	0	0	0	0	1	0	1	0	1	0	0
709	0	79	1	1	1	1	1	0	0	0	1	1	1	1	620	400	1	1	1	2	0	1	0	0	1	1	0	1	0	0	0	0
710	0	61	1	0	0	0	0	0	0	0	0	0	0	0	275	300	0	1	1	1	0	0	0	0	1	1	0	0	0	0	0	0
711	0	59	1	0	0	0	0	0	0	0	0	0	0	0	380	500	0	0	1	1	0	0	0	0	1	1	0	1	1	0	0	0
712	0	51	1	0	1	0	0	0	0	0	0	1	1	0	470	400	0	1	1	1	0	0	0	0	1	1	0	1	0	0	0	0
713	0	50	0	0	0	0	0	0	0	0	0	1	1	7	295	200	0	0	1	2	1	0	0	0	0	0	0	0	0	0	1	0
714	0	46	0	0	0	0	0	0	0	1	0	1	1	7	255	300	0	0	1	1	0	0	0	2	0	1	0	0	0	0	0	0
715	0	83	0	0	0	0	0	0	0	0	0	1	1	0	210	100	0	0	1	1	0	0	0	4	1	1	0	0	0	0	0	0
716	0	33	1	0	0	0	0	0	0	0	0	1	1	3	230	300	0	1	0	0	1	0	0	1	0	1	0	0	0	0	0	0
717	0	48	1	1	1	0	0	0	0	0	0	1	1	8	250	300	0	1	0	0	0	0	0	5	0	0	0	0	0	0	1	0
718	0	69	0	0	0	0	0	0	0	0	0	0	0	7	310	400	0	1	1	2	0	0	0	0	1	1	0	1	0	1	0	0
719	0	66	1	1	1	0	1	0	0	0	0	0	0	1	395	1000	1	1	1	2	0	0	0	0	1	1	0	1	0	0	0	0
720	0	77	0	0	0	1	1	0	0	0	0	1	1	6	515	400	0	0	1	1	0	0	0	4	0	1	0	0	0	0	0	0
721	0	58	0	0	0	0	1	0	0	0	0	0	0	7	630	500	0	1	1	1	0	0	0	0	1	1	0	1	0	0	0	0
722	0	69	0	0	0	0	0	0	0	0	0	1	1	0	400	500	0	1	1	1	1	0	0	0	1	1	0	0	0	0	0	0
723	0	60	0	0	0	0	0	0	0	0	0	1	1	7	335	300	0	1	1	2	0	1	0	2	0	0	0	0	0	1	0	0
724	0	63	0	0	0	0	1	0	0	0	0	1	1	7	390	600	0	0	1	2	0	0	0	0	0	1	0	1	0	0	0	0
725	0	61	1	1	1	0	0	0	0	0	0	0	0	0	470	800	0	0	1	2	0	0	0	0	1	1	0	1	1	1	0	0
726	0	65	1	1	1	0	0	0	0	0	0	1	1	1	360	600	0	1	1	1	0	0	0	0	1	1	0	1	0	0	0	0
727	0	58	0	0	0	0	0	0	0	0	0	0	0	2	295	200	0	0	1	2	0	0	0	0	0	0	0	0	0	0	0	0
728	0	53	0	0	0	0	1	0	0	0	0	0	0	0	370	200	0	0	1	1	0	0	0	2	0	1	0	0	0	0	0	0
729	0	73	0	0	0	1	0	0	0	0	0	0	0	1	250	300	0	0	1	2	0	0	0	0	0	0	0	0	0	0	0	0
730	0	17	1	0	0	0	0	0	0	0	0	1	0	3	275	100	0	1	0	0	0	0	0	1	1	1	0	0	1	0	0	0
731	0	37	1	1	0	0	0	0	0	0	0	1	1	3	210	200	0	1	0	0	1	0	0	1	1	1	0	0	1	0	0	0
732	0	63	1	1	1	0	0	0	0	0	0	0	0	7	295	400	0	0	1	2	0	0	0	5	1	0	0	0	0	0	0	0
733	0	71	1	1	1	0	0	0	0	0	0	1	1	1	305	400	0	0	1	2	0	0	0	0	1	0	0	1	0	0	0	0
734	0	67	1	1	1	0	0	0	0	0	0	0	0	1	275	300	0	1	1	1	0	0	0	0	0	1	0	1	0	0	0	0
735	0	56	0	0	0	0	0	0	0	0	0	1	1	0	230	600	0	0	1	2	0	0	0	0	0	1	0	1	0	0	0	0
736	0	55	0	0	0	0	0	0	0	0	0	1	1	8	210	150	0	0	1	1	0	0	0	0	0	0	0	0	0	0	0	0
737	0	57	1	1	1	1	0	0	0	0	0	1	1	2	555	500	0	1	1	1	0	0	1	0	0	0	0	0	0	0	0	0
738	0	79	1	0	0	0	0	1	0	0	0	0	0	0	685	500	0	1	1	2	0	0	0	0	1	1	0	1	0	0	0	0
739	0	58	0	0	0	0	0	0	0	0	0	0	0	7	265	400	0	1	1	2	0	0	0	0	1	1	0	1	0	1	0	0
740	0	46	1	1	1	0	0	0	1	0	0	0	0	8	480	500	0	1	1	1	0	0	0	0	0	1	0	0	0	0	0	0
741	0	81	0	0	0	0	0	0	0	0	0	0	0	7	515	400	0	0	1	1	0	0	0	0	1	1	0	1	0	0	0	0
742	0	65	1	1	1	0	0	0	0	0	0	1	1	8	230	300	0	0	1	2	0	0	0	0	0	1	0	0	0	0	0	0
743	0	72	0	0	0	1	1	0	0	0	0	1	1	0	325	300	0	0	1	2	0	0	0	0	1	0	0	0	0	0	0	0
744	0	78	1	1	0	0	1	0	0	0	0	1	1	0	280	400	0	0	1	1	0	0	0	0	1	1	0	1	0	0	0	0
745	0	37	1	1	1	0	0	0	0	0	0	1	0	3	270	330	0	1	0	0	0	0	0	1	1	1	0	0	1	0	0	0
746	0	77	0	0	0	0	0	0	0	0	0	1	0	0	660	350	0	0	1	1	0	0	0	4	1	1	0	1	0	0	0	0
747	0	57	0	0	0	0	0	0	0	0	0	1	1	8	150	300	0	0	1	1	1	0	0	5	0	0	0	0	0	0	0	0
748	0	29	1	1	0	0	0	0	0	0	0	1	1	3	260	300	0	1	0	0	0	0	0	1	0	1	0	0	0	0	0	0
749	0	68	1	0	0	0	1	0	0	0	0	1	1	7	565	500	0	1	1	1	0	0	0	0	1	1	0	1	0	0	0	0
750	0	67	1	1	1	0	0	1	0	1	1	1	1	5	240	300	0	1	1	1	0	0	0	0	0	1	0	0	0	0	0	0
751	0	62	1	0	0	1	0	0	0	0	0	1	1	0	270	400	0	0	1	1	0	0	0	4	1	1	0	0	1	0	0	0
752	0	27	1	0	0	0	0	0	0	0	0	1	0	3	340	700	0	1	0	0	0	0	0	1	1	1	0	0	1	0	0	0
753	0	56	1	1	0	0	0	0	0	0	0	0	0	2	300	450	0	1	1	2	0	0	0	0	1	1	0	1	0	0	0	0
754	0	49	0	0	1	0	1	0	0	0	0	1	1	0	305	300	0	0	1	1	0	0	0	2	0	0	0	0	0	0	0	0
755	0	66	0	0	0	0	0	0	0	0	0	0	0	7	260	200	0	0	1	1	0	0	0	0	1	1	0	1	0	0	0	0
756	0	57	0	0	0	0	0	0	0	1	1	1	1	0	515	400	0	0	1	1	0	1	0	0	1	1	0	1	0	0	0	1
757	0	80	0	0	0	0	1	0	0	0	0	1	1	2	450	300	0	1	1	2	0	0	0	0	1	1	0	1	0	1	0	0
758	0	59	1	1	1	0	0	0	0	0	0	0	0	6	430	300	0	0	1	1	0	0	0	0	1	1	0	1	0	0	0	0
759	0	73	0	0	0	0	0	0	0	0	0	1	1	6	175	300	0	1	1	1	0	0	0	4	1	1	0	1	1	0	0	0
760	0	33	0	0	0	0	0	0	0	0	0	1	1	3	275	200	0	1	0	0	1	0	0	1	1	1	0	0	1	0	0	0
761	0	63	0	0	0	0	0	0	0	1	0	1	1	2	187	200	0	0	1	1	1	0	0	0	0	0	0	0	0	0	1	0
762	0	50	1	1	0	0	1	0	0	0	0	1	1	7	280	200	0	0	1	1	0	1	0	2	0	0	0	1	0	0	0	0
763	0	16	1	0	0	0	0	0	0	0	0	0	0	3	340	400	0	1	1	2	0	1	0	0	0	0	0	0	0	0	0	1
764	0	47	0	0	0	0	0	0	0	0	0	1	1	2	265	300	0	0	1	1	0	0	0	0	0	0	0	0	0	0	0	0
766	0	58	1	1	1	0	0	0	0	0	0	1	1	7	130	150	0	1	1	1	0	1	0	0	0	1	0	0	0	0	0	0
767	0	54	0	1	0	0	0	0	0	0	0	1	1	6	225	300	0	1	1	1	0	0	0	4	0	0	1	1	0	1	1	0
768	0	51	1	1	1	0	0	0	0	0	0	0	0	7	455	400	0	0	1	1	0	0	0	0	1	1	0	1	0	0	0	0
769	0	56	0	0	0	0	0	0	0	0	0	1	1	5	730	1000	1	1	1	2	0	0	0	0	0	0	0	1	0	0	0	0
770	0	32	1	1	0	0	0	0	0	0	0	0	0	3	355	600	0	1	0	0	0	1	0	1	0	1	0	0	0	0	0	0
771	0	18	1	0	0	0	0	0	0	0	0	1	1	4	295	2200	0	1	0	0	0	0	0	1	1	0	0	0	0	0	0	0
772	0	48	0	0	0	0	0	0	0	0	0	1	0	2	400	600	0	1	1	1	0	0	0	1	1	1	0	1	0	0	0	0
773	0	36	0	0	0	0	0	0	0	0	0	0	0	3	155	50	0	1	0	0	0	0	0	1	1	1	0	0	1	0	0	0
774	0	32	1	0	0	0	0	0	0	0	0	1	0	3	350	500	0	1	0	0	0	1	0	1	1	1	0	0	1	0	0	0
775	0	51	1	1	1	0	0	0	0	0	0	1	1	7	325	400	0	0	1	1	0	0	0	0	1	1	0	0	0	0	0	0
776	0	74	1	1	1	0	1	0	0	0	0	0	0	2	180	600	0	0	1	2	0	0	0	0	0	1	0	0	1	0	0	0
777	0	53	0	0	0	0	0	0	0	0	0	1	1	2	325	300	0	0	1	2	0	0	0	0	0	0	0	1	0	1	0	0
778	0	21	0	0	0	0	0	0	0	0	0	1	1	3	355	200	0	1	0	0	0	0	0	1	0	0	0	0	0	0	0	0
779	0	70	0	0	0	0	0	0	0	0	0	1	1	0	330	100	0	0	1	1	1	0	0	2	0	0	0	0	0	0	0	0
780	0	50	1	1	0	0	0	0	0	1	1	1	1	7	290	400	0	0	1	1	0	0	0	0	0	1	0	0	1	0	1	0
781	0	58	1	1	1	0	1	0	0	0	0	1	1	6	405	700	1	1	1	2	0	0	1	0	0	0	0	1	0	0	0	0
782	0	69	1	0	0	0	1	0	0	0	0	0	0	0	390	500	0	0	1	1	0	0	0	0	1	1	0	1	0	0	0	0
783	0	20	1	0	0	0	0	0	0	0	0	1	1	3	310	500	0	1	0	0	0	0	0	1	0	1	0	0	0	0	0	0
784	0	58	0	0	0	0	0	0	0	0	0	0	0	7	275	200	0	1	1	1	0	1	0	0	1	1	0	1	0	0	0	0
785	0	17	0	0	0	0	0	0	0	0	0	0	0	3	285	300	0	1	0	0	0	0	0	1	0	1	0	0	0	0	0	0
786	0	67	0	0	0	0	1	0	0	0	0	1	1	0	255	300	0	0	1	2	0	0	0	0	0	0	0	0	0	0	0	0
787	0	22	1	0	0	0	0	0	0	0	0	1	0	3	245	300	0	1	1	1	0	1	0	1	1	1	0	0	1	0	0	0
788	0	46	1	1	1	0	0	0	0	0	0	1	1	0	265	200	0	0	1	1	0	0	0	0	0	0	0	0	0	0	0	0
789	0	65	1	1	1	0	0	0	0	0	0	0	0	7	245	300	0	0	1	2	0	0	0	0	1	1	0	1	0	0	0	0
790	0	64	1	1	0	0	1	0	0	0	0	0	0	8	305	200	0	0	1	1	0	0	0	4	1	1	0	1	0	0	0	0
791	0	53	1	0	0	0	0	0	0	1	1	1	1	5	305	300	1	1	1	1	0	0	0	0	0	1	0	0	1	0	1	0
792	0	53	1	1	1	0	1	0	0	0	0	1	1	3	160	50	0	1	0	0	0	0	0	1	0	1	0	0	0	0	0	0
793	0	28	0	0	0	0	0	0	0	0	0	1	0	3	255	300	0	1	0	0	0	0	0	1	1	1	0	0	1	0	0	0
794	0	66	1	1	0	0	0	0	0	0	0	1	1	7	405	500	1	1	1	1	0	0	0	0	1	1	0	1	0	0	0	0
795	0	57	0	0	0	0	0	0	0	0	0	0	0	2	255	400	0	1	1	1	0	0	0	0	0	1	0	0	1	1	0	0
796	0	79	1	1	1	1	0	0	0	0	0	1	1	7	420	400	0	0	1	2	0	0	0	0	1	1	0	1	0	1	0	0
797	0	46	0	0	0	0	0	0	0	0	0	1	1	7	245	400	0	0	1	2	0	0	0	0	1	1	0	1	0	0	0	0
798	0	71	1	1	1	0	0	0	0	0	0	1	1	2	410	600	0	0	1	1	1	0	0	0	1	1	0	0	1	0	1	0
799	0	62	0	0	0	0	0	0	0	0	0	0	0	2	295	450	0	1	1	2	0	0	0	0	0	1	0	1	0	0	0	0
800	0	68	1	0	0	0	0	0	0	0	0	1	1	7	290	300	0	1	1	2	0	0	0	0	0	1	0	0	0	0	0	0
801	0	51	1	0	0	0	1	0	0	0	0	0	0	7	225	400	0	0	1	1	0	0	0	0	0	1	0	1	0	0	0	0
802	0	32	1	1	0	0	0	0	0	0	0	1	1	0	445	600	0	0	1	2	1	0	0	0	0	0	0	0	0	0	0	0
803	0	40	1	0	0	0	0	0	0	0	0	1	1	0	300	500	0	1	1	2	0	0	0	0	1	1	0	1	0	0	0	0
804	0	64	0	0	1	0	0	0	0	0	0	1	1	2	170	400	0	1	1	2	0	0	0	0	1	1	0	1	1	0	0	0
805	0	50	1	1	1	0	0	0	0	0	0	1	1	1	285	500	0	1	1	2	1	0	0	0	1	1	0	1	0	1	0	0
806	0	64	0	0	0	0	0	0	0	0	1	1	1	7	205	300	0	1	1	1	1	0	0	0	0	1	0	0	1	0	1	0
807	0	42	1	0	0	0	1	0	0	0	0	1	1	3	205	400	0	1	0	0	0	0	0	1	0	1	0	0	0	0	0	0
808	0	16	0	0	0	0	0	0	0	0	0	0	0	3	230	300	0	1	0	0	0	0	0	1	1	1	0	1	0	0	0	0
809	0	82	0	0	0	1	1	0	0	0	0	1	1	7	245	180	0	0	1	1	1	0	0	0	1	1	0	0	0	0	0	0
810	0	46	1	0	0	0	0	0	0	0	0	1	1	3	205	300	0	1	0	0	0	0	0	1	0	1	0	0	0	0	0	0
811	0	57	1	1	0	0	1	0	0	0	0	1	1	7	395	400	0	0	1	1	0	0	0	0	0	1	0	1	0	0	0	0
812	0	57	1	1	1	0	0	0	0	0	0	1	1	7	280	500	0	0	1	1	0	0	0	2	0	0	0	0	0	0	0	0
813	0	61	0	0	0	1	1	0	0	0	1	1	1	7	226	100	0	0	1	1	0	0	0	0	1	1	0	0	1	0	0	0
814	0	66	0	0	0	0	0	0	0	0	0	1	1	0	185	200	0	0	1	1	0	1	0	0	0	1	0	0	0	1	0	0
815	0	53	1	1	1	0	1	0	0	0	0	0	0	7	326	400	0	0	1	1	0	0	0	0	1	1	0	1	0	0	0	0
816	0	71	0	0	0	1	1	1	0	0	0	1	1	0	345	500	0	0	0	0	0	0	0	0	1	1	0	0	0	0	0	0
817	0	74	0	0	0	0	0	0	0	0	0	1	1	0	250	200	0	0	1	2	0	0	0	0	0	0	0	0	0	0	0	0
818	0	58	1	1	1	0	0	0	0	0	0	1	1	4	292	300	0	0	1	1	0	0	0	0	1	1	0	1	0	0	0	0
819	0	69	1	1	1	0	0	0	0	0	0	0	0	2	330	350	0	0	1	1	0	0	0	0	0	0	0	1	0	0	0	0
820	0	71	1	1	1	1	1	0	0	0	0	1	1	7	310	400	0	0	1	2	0	0	0	0	0	0	0	0	0	0	0	0
821	0	74	0	0	0	0	1	0	0	0	0	1	1	0	210	200	0	0	1	1	0	0	0	0	0	0	0	1	0	0	0	0
822	0	67	0	0	0	0	0	0	0	0	0	1	1	8	460	400	0	0	1	2	1	0	0	0	0	1	0	0	0	0	1	0
823	0	72	1	1	1	0	0	0	0	0	1	1	1	1	380	300	0	0	1	2	0	0	0	0	0	0	0	0	0	0	0	0
824	0	48	0	0	0	0	0	0	0	0	0	0	0	7	225	100	0	0	1	1	0	0	0	5	0	0	0	0	0	0	0	0
825	0	49	1	1	1	1	0	0	0	0	0	1	1	2	315	400	0	1	1	1	0	1	1	3	0	1	0	0	0	0	0	1
826	0	30	0	0	0	0	0	0	0	0	0	1	1	0	465	500	0	0	1	1	0	0	0	0	1	1	0	0	1	0	0	0
827	0	63	0	0	0	0	0	0	0	0	0	0	0	2	240	400	0	0	1	1	0	0	0	0	0	0	0	0	0	0	0	0
828	0	46	0	0	0	0	0	0	0	0	0	0	0	3	370	250	0	1	0	0	0	0	0	1	1	1	0	0	0	0	0	0
829	0	76	1	1	1	1	1	0	0	0	0	1	0	0	277	400	0	1	1	1	0	0	0	0	0	1	0	1	0	0	0	0
830	0	52	1	1	0	0	0	0	0	0	0	0	0	2	292	400	0	0	1	1	0	0	0	0	0	0	0	0	0	0	0	0
831	0	70	1	0	0	0	0	0	0	0	0	0	0	0	385	300	0	0	1	1	0	0	0	0	0	0	0	1	0	0	0	0
832	0	49	1	1	1	0	0	0	0	0	1	1	0	1	540	800	1	1	1	2	0	0	0	0	0	1	0	0	0	0	0	0
833	0	65	1	1	1	0	1	0	0	0	0	1	1	7	575	500	0	1	1	1	0	0	0	0	1	1	0	0	0	0	0	0
834	0	30	0	0	0	0	0	0	0	0	0	1	1	3	190	200	0	1	0	0	0	0	0	1	0	1	0	0	1	0	0	0
835	0	48	1	0	0	0	0	0	0	0	0	1	1	7	415	800	0	0	1	1	0	0	0	0	1	1	0	1	0	0	0	0
836	0	74	1	1	1	0	0	0	0	0	0	0	0	5	230	300	0	1	1	1	0	0	0	0	1	1	0	1	0	0	0	0
837	0	36	0	0	0	0	0	0	0	0	1	1	1	2	475	700	1	1	1	2	1	0	0	0	0	0	0	0	0	0	0	0
838	0	63	1	1	1	1	0	0	0	0	0	1	1	3	305	400	0	1	0	0	0	0	0	1	0	1	0	0	0	0	0	0
839	0	77	0	0	0	0	1	0	0	0	0	1	1	2	215	500	0	0	1	1	0	0	0	0	0	1	0	1	0	0	0	0
840	0	66	1	0	0	0	0	0	0	1	0	1	1	6	280	300	1	1	1	1	0	0	0	0	0	0	0	1	0	0	0	0
841	0	39	1	0	0	0	0	0	0	0	0	0	0	7	420	600	0	0	1	1	0	1	0	0	0	1	0	1	0	1	0	0
842	0	37	1	0	1	0	0	0	0	0	0	1	1	3	206	150	0	1	1	2	1	0	0	1	0	1	0	0	1	0	0	0
843	0	47	1	1	0	0	0	0	0	0	0	0	0	0	445	350	0	0	1	2	0	0	0	0	1	1	0	1	0	0	0	0
844	0	56	1	0	0	0	0	0	0	0	0	1	1	7	326	300	0	0	1	1	0	0	0	0	0	0	0	0	0	0	0	0
845	0	66	1	0	0	0	0	0	0	0	0	1	1	0	595	500	0	1	1	1	0	0	0	0	1	1	0	1	0	0	0	0
846	0	63	1	1	1	0	0	0	0	0	0	0	0	1	370	300	0	1	1	2	0	0	0	0	1	1	0	1	0	0	0	0
847	0	46	0	0	0	1	0	0	0	0	0	0	0	7	435	300	0	0	1	1	0	0	0	0	1	1	0	0	0	0	0	0
848	0	54	1	1	1	0	0	0	0	0	0	0	0	0	530	400	0	1	1	2	0	0	0	0	1	1	0	1	0	1	0	0
849	0	57	1	0	0	0	0	0	0	0	0	0	0	0	369	500	0	0	1	2	0	0	0	0	0	0	0	0	0	0	0	0
850	0	70	1	0	0	0	0	0	0	0	0	0	0	0	285	200	0	0	1	1	0	0	0	0	1	1	0	1	0	0	0	0
851	0	21	1	0	1	0	0	0	1	0	0	0	0	3	275	200	0	1	0	0	0	1	0	1	0	1	0	0	1	0	0	1
852	0	52	1	0	0	0	0	0	0	0	0	0	0	0	258	100	0	0	0	0	0	0	0	4	1	1	0	1	1	0	0	0
853	0	52	0	0	0	1	0	0	0	0	0	0	0	7	430	250	0	1	1	2	0	0	0	0	1	1	0	0	0	0	0	0
854	0	53	1	1	1	0	0	0	0	0	0	1	1	3	285	300	0	1	0	0	1	0	0	1	0	1	0	0	1	0	0	0
855	0	60	1	1	1	0	1	0	0	0	0	0	0	0	408	350	0	0	1	1	0	0	0	0	1	1	0	0	0	0	0	0
856	0	34	1	1	0	0	0	0	0	0	0	1	1	7	580	500	0	1	1	1	0	0	0	0	1	1	0	1	0	0	0	0
857	0	65	1	1	1	0	1	0	0	0	0	1	1	6	353	300	0	0	1	1	0	0	0	0	0	1	0	0	0	0	0	0
858	0	62	1	0	1	0	0	0	0	0	0	0	0	6	418	500	0	1	1	2	0	0	0	0	0	1	0	1	0	0	0	0
859	0	72	0	0	0	0	0	0	0	0	0	0	0	3	443	400	0	1	1	2	0	1	0	0	0	1	0	1	0	0	0	0
860	0	59	1	1	1	0	0	0	0	0	0	0	0	1	484	400	0	0	1	1	0	0	0	0	1	1	0	0	0	0	0	0
861	0	56	1	1	1	0	0	0	0	0	0	0	0	7	515	300	0	0	1	1	0	0	0	0	1	1	0	1	0	0	0	0
862	0	74	1	0	0	0	0	0	0	0	0	0	0	8	393	200	0	0	1	1	0	0	0	4	1	1	0	1	0	0	0	0
863	0	60	0	0	0	0	1	1	0	0	0	1	1	2	143	200	0	0	1	1	0	0	0	4	1	1	0	0	1	1	0	0
864	0	59	1	1	1	0	0	0	0	0	0	1	1	0	322	300	0	0	1	1	0	0	0	0	1	1	0	1	0	0	0	0
865	0	76	1	1	1	0	0	0	0	0	0	0	0	1	222	150	0	0	1	1	0	0	0	0	1	0	0	0	1	1	0	0
866	0	54	1	0	0	0	0	0	0	0	0	0	0	7	345	300	0	1	1	1	0	0	0	0	1	1	0	1	0	0	0	0
867	0	42	1	1	0	0	0	0	0	0	0	0	0	1	345	200	0	0	1	2	0	0	0	0	1	1	0	1	1	0	0	0
868	0	59	1	0	0	0	0	0	0	0	0	0	0	7	405	300	0	1	1	1	0	0	0	0	1	1	0	1	0	1	0	0
869	0	69	0	0	0	0	0	0	0	0	0	0	0	8	320	200	0	0	1	2	0	0	0	0	1	1	0	0	0	0	0	0
870	0	65	1	1	1	0	1	0	0	0	0	1	1	7	490	400	1	1	1	2	0	0	0	0	1	1	0	1	0	0	0	0
871	0	28	1	1	0	0	0	0	0	0	0	1	1	7	366	400	0	0	1	2	0	0	0	0	1	1	0	1	0	0	0	0
872	0	57	1	0	0	0	0	0	0	0	0	0	0	8	305	200	0	0	1	1	0	0	0	4	1	1	0	1	0	0	0	0
873	0	53	1	1	1	1	0	0	0	0	0	0	0	7	435	300	0	1	1	2	0	0	0	0	0	1	0	1	0	0	0	0
874	0	54	1	1	1	0	0	0	0	0	0	1	1	7	440	300	0	1	1	1	0	1	0	0	1	1	0	0	0	0	0	1
875	0	43	1	1	1	0	0	0	0	1	0	1	1	3	285	300	0	1	0	0	0	0	0	0	1	1	0	0	0	0	1	0
876	0	48	0	0	0	0	0	0	0	0	0	1	1	3	362	350	0	1	0	0	0	0	0	1	0	1	0	0	1	0	0	0
877	0	77	0	0	0	0	0	0	0	0	0	0	0	7	165	300	0	0	1	1	0	0	0	0	0	1	0	1	0	0	0	0
878	0	67	1	1	1	1	0	0	0	0	0	1	1	3	247	400	0	0	1	2	0	0	0	3	0	1	0	0	0	0	0	0
879	0	68	1	1	1	0	1	0	0	0	0	0	0	1	348	300	0	0	1	1	0	0	0	0	0	0	0	0	0	0	0	0
880	0	58	1	1	1	0	0	0	0	0	0	0	0	1	605	500	1	1	1	2	0	0	0	0	0	1	0	1	0	0	0	0
881	0	70	1	0	0	1	1	0	0	0	0	0	0	0	300	200	0	0	1	1	0	0	0	0	1	1	0	1	0	0	0	0
882	0	57	1	1	1	0	1	0	0	0	0	1	1	0	162	30	0	0	1	1	0	0	0	2	0	1	0	0	1	0	0	0
883	0	66	1	0	0	0	0	0	0	0	1	1	1	5	345	300	0	1	1	2	0	0	0	0	1	1	0	1	0	1	0	0
884	0	48	1	1	1	0	1	0	0	0	0	0	0	0	242	200	0	1	1	2	0	1	0	0	0	1	0	1	0	0	0	0
885	0	52	0	0	0	0	0	0	0	0	0	0	0	0	350	400	0	0	1	1	0	0	0	0	1	0	0	1	0	1	0	0
886	0	49	1	1	0	0	0	0	0	0	0	0	0	8	490	800	0	0	1	2	0	0	0	0	0	0	0	0	0	0	0	0
887	0	64	1	1	1	0	1	0	0	0	0	1	1	2	385	300	0	0	1	1	0	0	0	0	1	1	0	1	0	0	0	0
888	0	42	1	1	0	0	0	0	0	0	0	1	1	8	215	500	0	0	1	1	0	0	0	0	0	0	0	0	0	0	0	0
889	0	69	0	0	0	0	0	1	0	0	0	1	1	5	370	400	0	0	1	2	0	0	0	0	0	0	0	0	0	0	0	0
890	0	51	0	0	0	0	0	0	0	0	0	1	1	3	236	400	0	1	0	0	0	0	0	1	0	1	0	0	1	0	0	0
891	0	51	0	0	0	0	0	0	0	0	0	0	0	7	309	300	0	0	1	2	0	0	0	0	0	1	0	1	0	0	0	0
892	0	74	1	0	0	0	1	0	1	0	0	0	0	7	320	200	0	0	1	2	0	0	0	0	1	1	0	1	0	0	0	0
893	0	58	1	1	0	0	0	0	0	0	0	0	0	0	364	400	0	0	1	1	0	0	0	0	1	1	0	1	0	1	0	0
894	0	57	0	0	0	0	0	0	0	1	1	1	1	7	414	300	0	0	1	1	0	0	0	0	0	1	0	1	0	0	0	0
895	0	60	1	1	1	0	0	0	0	0	0	1	1	2	375	400	0	1	1	2	0	0	0	0	1	1	0	1	0	0	0	0
896	0	41	1	1	1	0	0	0	0	0	0	0	0	0	345	600	0	1	1	2	0	0	0	0	0	0	0	1	0	1	0	0
897	0	54	1	1	1	1	0	0	0	0	0	0	0	7	342	200	0	0	1	1	0	0	0	0	1	1	0	0	0	0	0	0
898	0	30	1	0	0	0	0	0	0	0	0	1	1	3	275	400	0	1	0	0	1	0	0	1	0	1	0	0	0	0	0	0
899	0	54	0	0	0	0	1	0	0	0	0	1	1	8	230	400	0	0	1	1	0	0	0	0	1	1	0	0	0	1	0	0
900	0	58	0	0	0	0	0	0	0	0	0	0	0	2	290	300	0	1	1	2	0	0	0	0	0	0	0	0	0	0	0	0
901	0	68	1	0	0	0	0	0	0	0	0	1	1	1	282	400	0	0	1	1	1	0	0	4	1	1	0	0	0	1	0	0
902	0	76	0	0	0	0	1	0	0	0	0	1	1	2	255	200	0	1	1	2	0	0	0	0	1	1	0	0	1	1	0	0
903	0	69	0	0	0	0	0	0	0	0	0	1	1	2	470	500	0	1	1	2	0	0	0	0	0	0	0	1	0	0	0	0
904	0	79	1	0	0	0	0	0	0	0	0	0	0	0	450	400	0	1	1	2	0	0	0	0	1	1	0	1	0	1	0	0
905	0	85	0	1	0	0	1	0	0	0	0	1	1	8	155	80	0	0	1	1	0	0	0	4	1	1	0	0	1	0	0	0
906	0	78	0	0	0	0	1	0	0	0	0	1	1	0	390	300	0	0	1	1	0	0	0	0	1	0	0	1	0	0	0	0
907	0	35	1	0	0	1	0	0	0	0	0	0	0	2	257	20	0	1	1	2	0	0	0	0	1	1	0	1	0	0	0	0
908	0	70	1	0	0	0	0	0	0	0	0	0	0	2	310	300	0	1	1	2	0	0	0	0	1	1	0	0	0	1	0	0
909	0	64	0	0	0	0	1	0	0	0	0	0	0	7	418	400	0	0	1	2	0	0	0	4	0	0	0	0	0	0	0	0
910	0	76	1	0	0	0	0	0	0	0	0	0	0	0	150	150	0	0	1	1	0	0	0	0	0	1	0	0	1	0	0	0
911	0	58	1	1	1	1	0	0	0	0	0	1	1	1	210	400	0	0	1	1	0	0	0	4	1	1	0	1	0	1	0	0
912	0	41	1	0	1	0	0	0	0	0	0	1	1	7	175	100	0	0	1	1	0	0	0	0	1	0	0	0	0	0	0	0
913	0	74	1	0	0	0	1	0	0	0	0	0	0	7	440	300	1	1	1	2	0	0	0	0	1	1	0	1	0	0	0	0
914	0	66	0	0	0	0	0	0	0	0	0	0	0	7	315	300	0	0	1	1	0	0	0	0	1	1	0	1	0	1	0	0
915	0	36	1	0	0	0	0	0	0	0	0	0	0	3	492	500	0	1	1	2	0	0	0	0	1	1	0	1	1	0	0	0
916	0	73	1	1	0	1	0	0	0	0	0	0	0	6	380	200	0	0	1	2	0	0	0	0	1	1	0	1	0	0	0	0
917	0	54	0	0	0	0	0	0	1	0	0	0	0	0	445	390	0	1	1	1	0	0	0	0	1	0	0	1	0	0	0	0
918	0	65	1	1	0	0	0	0	0	0	0	1	1	2	545	500	0	1	1	1	0	0	0	0	0	1	0	1	0	0	0	0
919	0	68	1	0	1	0	0	0	0	0	0	0	0	7	415	300	0	1	1	1	0	0	0	0	0	1	0	1	0	0	0	0
920	0	59	1	1	1	0	1	0	0	0	0	0	0	2	377	400	0	0	1	2	0	0	0	0	0	1	0	0	1	0	0	0
921	0	57	1	0	0	0	1	0	0	0	0	1	1	0	300	400	0	0	1	1	0	0	0	0	0	0	0	0	0	0	1	0
922	0	58	1	1	1	0	0	0	0	0	0	0	0	1	211	400	0	0	1	1	0	0	0	0	0	1	0	0	1	0	0	0
923	0	71	1	1	1	0	0	0	0	0	0	0	0	7	322	950	0	0	1	2	0	0	0	0	0	0	0	0	0	0	0	0
924	0	48	1	1	1	0	0	0	0	0	0	1	1	4	337	300	0	1	0	0	0	0	0	1	1	1	0	0	1	0	0	0
925	0	58	0	0	0	0	0	0	0	1	1	0	0	0	340	300	0	1	1	2	1	0	0	0	1	1	0	0	1	0	0	0
926	0	64	1	1	1	0	0	0	0	0	0	0	0	1	415	350	0	0	1	2	0	0	0	0	0	0	0	0	0	0	0	0
927	0	47	1	1	1	0	0	0	0	0	0	0	0	7	385	300	0	0	1	2	0	0	0	0	0	1	0	0	0	0	0	0
928	0	46	0	0	0	0	0	0	0	1	1	1	1	8	270	300	0	0	1	2	1	0	0	0	1	1	0	1	0	0	1	0
929	0	74	0	0	0	0	0	0	0	0	0	0	0	7	435	400	0	0	1	2	0	0	0	0	0	1	0	1	0	0	0	0
930	0	36	1	1	0	0	0	0	0	0	0	0	0	8	225	200	0	0	1	1	0	0	0	0	0	1	0	0	1	0	0	0
931	0	67	1	1	1	0	1	0	0	0	1	0	0	6	242	200	0	0	1	2	0	0	0	0	0	1	0	0	1	0	0	0
932	0	69	0	0	0	0	1	1	0	0	0	0	0	2	290	200	0	0	1	2	0	0	0	0	0	0	0	0	0	0	0	0
933	0	69	0	0	0	0	0	0	0	0	0	1	1	0	187	600	0	1	1	1	1	0	0	0	0	1	0	0	1	0	0	0
934	0	71	1	0	1	0	0	0	0	0	0	0	0	8	295	300	0	0	1	1	0	0	0	0	0	0	0	0	1	0	0	0
935	0	71	1	0	1	1	1	0	0	0	0	1	1	2	284	260	0	1	1	2	0	0	0	0	1	1	0	1	0	1	0	0
936	0	74	1	1	1	1	1	0	0	0	0	1	1	0	272	300	0	0	1	2	0	0	0	0	1	1	0	0	0	1	0	0
937	0	70	0	0	0	0	0	0	0	0	0	1	1	0	210	300	0	0	1	1	0	0	0	0	1	1	0	0	1	0	0	0
938	0	23	1	0	0	0	0	0	0	0	0	1	0	3	297	400	0	1	1	2	0	0	0	1	0	1	0	1	0	0	0	0
939	0	56	1	1	1	0	0	0	0	0	0	0	0	4	326	240	0	0	1	2	0	0	0	0	0	1	0	0	0	0	0	0
940	0	77	1	1	0	1	0	0	0	0	0	0	0	0	385	400	0	1	1	1	0	0	0	0	0	1	0	0	1	0	0	0
941	0	25	0	0	0	0	0	0	0	0	0	1	1	3	192	300	0	1	0	0	0	1	0	1	1	1	0	0	1	0	0	1
942	0	74	1	0	1	0	1	0	0	0	0	1	1	7	260	200	0	0	1	1	0	0	0	0	0	1	0	0	1	0	0	0
943	0	69	0	0	0	0	0	0	0	0	0	0	0	2	326	350	0	1	1	1	0	0	0	0	1	0	0	1	0	1	0	0
944	0	60	0	0	0	0	1	0	0	0	0	0	0	8	235	300	0	0	1	1	0	1	0	0	0	1	0	0	0	0	0	0
945	0	59	1	1	1	0	0	0	0	0	0	0	0	1	395	650	0	0	1	1	0	0	0	0	1	1	0	1	0	0	0	0
946	0	66	0	0	0	0	0	0	0	0	0	0	0	7	345	200	0	0	1	1	0	0	0	0	0	1	0	0	0	0	0	0
947	0	60	1	1	1	0	0	0	0	0	0	1	1	7	360	200	0	0	1	1	0	0	0	0	0	1	0	0	0	0	0	0
948	0	29	1	0	0	0	0	0	0	0	0	1	1	3	335	400	0	1	0	0	0	0	0	1	1	1	0	0	1	0	0	0
949	0	50	1	1	1	0	0	0	0	0	0	0	0	1	258	200	0	0	1	1	0	0	0	0	0	1	0	0	1	0	0	0
950	0	37	1	1	0	0	0	0	1	0	0	0	0	7	370	450	0	1	1	2	0	1	0	0	0	1	0	1	0	0	0	1
951	0	24	0	0	0	0	0	0	0	0	0	1	1	3	245	300	0	1	0	0	0	0	0	1	1	1	0	0	1	0	0	0
952	0	36	0	0	0	0	0	0	0	0	0	1	1	1	247	300	0	1	1	2	1	0	0	1	0	1	0	0	1	0	0	0
953	0	37	1	0	1	0	0	0	0	0	0	1	1	3	280	300	0	1	0	0	0	0	0	1	0	1	0	0	0	0	0	0
954	0	56	1	1	0	0	1	0	0	0	0	0	0	7	285	300	0	0	1	2	0	0	0	0	0	1	0	1	0	0	0	0
955	0	50	1	1	1	0	0	0	1	0	0	0	0	0	345	300	0	0	1	2	0	0	0	0	0	1	0	1	0	0	0	0
956	0	49	0	0	0	1	0	0	0	0	0	0	0	7	295	300	0	0	1	1	0	0	0	0	1	1	0	0	1	1	0	0
957	0	76	0	0	0	0	0	0	0	0	0	1	1	2	280	300	0	0	1	1	0	0	0	0	0	1	0	0	1	1	0	0
958	0	59	1	1	0	0	1	0	0	0	0	0	0	0	245	200	0	0	1	1	0	0	0	0	0	1	0	0	0	0	0	0
959	0	56	0	0	0	0	0	0	0	0	0	0	0	0	218	200	0	0	1	1	0	0	0	0	1	1	0	0	1	0	0	0
960	0	77	1	0	0	0	1	0	1	0	0	1	1	0	183	200	0	0	1	1	0	0	0	0	0	1	0	0	1	0	0	0
961	0	52	1	0	0	0	0	0	0	0	0	1	1	7	320	350	0	1	1	2	0	0	0	0	1	1	0	1	0	0	0	0
962	0	53	1	1	0	0	1	0	0	0	0	1	1	0	395	300	0	1	1	1	0	0	0	0	0	1	0	0	0	0	0	0
963	0	53	1	1	0	0	0	0	0	0	0	1	1	7	400	450	0	0	1	2	0	0	0	0	1	1	0	1	0	0	0	0
964	0	71	1	1	1	0	0	0	0	0	0	0	0	7	580	420	1	0	1	2	0	0	0	0	0	1	0	1	0	0	0	0
965	0	23	0	0	0	0	0	0	0	0	0	0	0	7	390	300	0	0	1	2	0	0	0	5	0	0	0	0	0	0	0	0
966	0	57	1	0	0	1	0	0	0	0	0	1	1	1	440	400	0	1	1	1	0	0	0	0	1	1	0	1	0	1	0	0
967	0	83	0	0	0	0	0	0	0	0	0	0	0	0	220	200	0	0	1	1	0	0	0	0	0	1	0	0	1	0	0	0
968	0	56	1	1	1	0	1	0	1	0	0	0	0	1	312	400	0	0	1	1	0	0	0	0	0	0	0	1	0	0	0	0
969	0	56	0	0	0	0	1	0	0	0	0	1	1	7	210	200	0	1	1	2	0	0	0	0	0	1	0	0	0	0	0	0
970	0	59	1	1	1	0	1	0	1	1	1	1	1	3	266	150	0	0	1	1	1	0	0	5	0	0	0	0	0	0	1	0
971	0	60	1	1	1	0	1	0	0	1	1	1	1	7	145	200	0	0	1	1	0	0	0	0	0	0	0	0	0	0	0	0
972	0	68	0	0	0	0	1	1	0	0	0	1	1	3	217	300	0	1	1	1	1	0	0	1	1	1	0	0	1	0	0	0
973	0	73	1	1	0	0	0	0	0	0	0	1	1	3	352	300	0	1	1	2	0	0	0	0	0	1	0	1	0	0	0	0
974	0	58	1	0	1	1	0	0	0	0	0	0	0	7	360	400	0	0	1	1	0	0	0	0	0	1	0	1	0	0	0	0
975	0	73	1	0	0	0	0	0	0	0	0	1	1	0	291	200	0	0	1	1	1	0	0	0	0	1	0	0	1	0	0	0
976	0	30	0	0	0	0	0	0	0	0	0	0	0	7	498	400	0	0	1	2	0	0	0	0	0	0	0	0	0	0	0	0
977	0	67	0	0	0	0	1	0	0	0	0	0	0	0	235	100	0	1	1	2	0	0	0	0	1	1	0	0	0	1	0	0
978	0	84	1	1	1	0	0	0	0	0	0	0	0	0	360	400	0	0	1	1	0	0	0	0	0	1	0	1	0	0	0	0
979	0	67	1	1	1	0	0	0	0	0	0	0	0	5	409	300	0	1	1	2	0	0	0	0	0	0	0	1	0	1	0	0
980	0	47	1	1	1	0	1	0	0	0	0	1	1	7	375	300	0	0	1	1	0	0	0	0	1	1	0	1	0	0	0	0
981	0	49	1	1	1	0	0	0	0	0	0	1	1	4	423	600	0	0	1	2	0	0	0	0	1	1	0	0	1	0	0	0
982	0	51	1	0	0	1	0	0	0	0	0	0	0	0	250	200	0	0	0	0	0	0	0	0	1	1	0	0	1	0	0	0
983	0	77	1	1	1	0	1	0	0	0	0	0	0	7	415	500	0	0	1	2	0	0	0	0	0	1	0	1	0	0	0	0
984	0	56	1	1	1	0	0	0	0	0	0	1	1	8	340	500	1	0	0	0	1	0	0	3	0	1	0	0	0	0	0	0
985	0	51	0	0	0	0	0	0	0	0	0	1	1	7	350	150	0	0	1	1	1	0	0	0	0	1	0	1	0	0	0	0
986	0	26	1	1	1	0	0	0	0	0	1	1	1	4	238	800	0	1	1	1	0	0	0	0	1	1	0	0	1	1	0	0
987	0	47	1	1	0	0	1	0	0	0	0	1	1	5	322	500	0	0	1	2	0	0	0	0	1	0	0	1	0	0	0	0
988	0	56	1	1	0	0	0	0	0	0	0	0	0	5	630	500	1	1	1	2	0	0	0	0	1	1	0	1	0	1	0	0
989	0	36	0	0	0	0	0	0	0	0	0	1	1	7	565	200	0	0	1	1	0	0	0	5	0	0	0	0	0	0	0	0
990	0	59	1	1	0	0	0	0	0	0	0	0	0	7	377	400	0	0	1	1	0	0	0	0	1	1	0	1	0	0	0	0
991	0	55	1	1	1	1	0	0	0	0	0	0	0	2	500	800	1	1	1	2	0	0	0	0	1	0	0	0	1	0	0	0
992	0	81	1	1	0	0	1	0	1	0	0	0	0	0	432	300	0	0	1	2	0	0	0	0	0	0	0	0	0	0	0	0
993	0	71	1	0	0	0	1	0	0	0	0	0	0	2	165	150	0	0	0	0	0	0	0	0	0	1	0	0	1	0	0	0
994	0	78	1	0	0	1	0	0	0	0	0	0	0	0	518	350	0	1	1	1	0	0	0	0	1	1	0	1	0	0	0	0
995	0	60	1	1	1	0	1	0	0	0	0	0	0	8	245	300	0	1	1	1	0	0	0	2	0	0	1	0	0	0	0	0
996	0	63	1	1	1	0	0	0	0	0	1	1	0	1	580	600	0	1	1	2	0	0	0	0	1	0	0	1	0	0	0	0
997	0	67	1	0	0	0	0	0	0	0	1	1	1	5	647	400	1	1	1	2	0	0	0	0	1	0	0	1	0	1	0	0
998	0	68	0	0	0	0	1	0	0	0	0	0	0	0	280	300	0	0	1	1	0	0	0	4	1	1	0	0	0	0	0	0
999	0	59	1	1	0	0	0	0	0	0	0	1	1	7	380	400	0	0	1	2	0	1	0	0	1	0	0	1	1	1	0	0
1000	0	59	0	0	0	0	0	0	0	0	0	0	0	2	330	300	0	1	1	1	0	0	0	0	0	1	0	0	1	0	0	0
1001	0	31	1	1	1	0	0	0	0	0	0	1	1	8	377	300	0	0	1	1	0	1	0	0	1	0	0	0	1	1	0	1
1002	0	27	0	0	0	0	0	0	0	0	0	0	0	3	222	200	0	1	0	0	0	0	0	1	1	1	0	0	1	0	0	0
1003	0	69	1	1	1	0	0	0	1	0	0	1	1	6	296	300	0	0	1	1	0	0	0	4	1	1	0	0	0	1	0	0
1004	0	55	1	1	0	0	1	0	1	0	0	0	0	0	235	400	0	0	1	2	0	0	0	0	0	1	0	0	1	0	0	0
1005	0	71	0	0	0	0	1	1	0	1	1	0	0	3	395	300	0	1	1	2	0	0	0	0	1	0	0	1	0	0	0	0
1006	0	78	1	0	0	1	1	0	0	0	0	1	1	0	415	400	0	1	1	2	0	0	0	0	1	1	0	1	0	0	0	0
1007	0	11	0	0	0	0	0	0	0	0	0	0	0	3	167	100	0	1	0	0	0	0	0	1	0	1	0	0	1	0	0	0
1008	0	22	1	0	0	0	0	0	0	0	0	0	0	3	356	500	0	1	0	0	0	0	0	1	1	1	0	0	1	0	0	0
1009	0	71	1	1	1	0	0	0	0	0	0	1	1	7	368	200	0	0	1	1	0	0	0	0	0	1	0	1	0	0	0	0
1010	0	58	1	1	1	0	0	0	0	0	0	1	1	7	355	300	0	0	1	1	0	0	0	0	1	1	0	1	0	1	0	0
1011	0	32	1	1	0	0	0	0	0	0	0	0	0	7	465	400	1	0	1	2	0	0	0	0	1	1	0	1	0	0	0	0
1012	0	67	1	1	1	0	0	0	0	0	0	0	0	0	357	600	0	0	1	2	0	0	0	0	1	1	0	0	0	1	0	0
1013	0	64	0	0	0	0	0	0	0	0	0	0	0	7	230	200	0	0	1	2	0	1	0	0	1	1	0	1	0	0	0	0
1014	0	36	0	0	0	0	0	0	0	0	0	1	1	7	294	150	0	0	1	1	0	0	0	0	0	1	0	0	0	0	0	0
1015	0	28	1	0	0	0	0	0	0	0	0	1	1	4	475	600	0	1	0	0	0	0	0	1	0	1	0	0	1	0	0	0
1016	0	68	0	0	0	1	1	0	0	0	0	0	0	0	340	350	0	0	1	1	0	0	0	0	1	1	0	1	0	0	0	0
1017	0	67	0	0	0	0	0	0	0	0	0	1	1	0	230	200	0	0	1	1	0	0	0	0	1	1	0	0	1	0	0	0
1018	0	26	0	1	0	0	0	0	0	0	0	0	0	7	607	500	1	1	1	1	0	0	0	0	0	1	0	1	0	0	0	0
1019	0	79	1	0	0	1	1	0	0	0	0	1	1	2	230	300	0	1	1	1	0	0	0	0	1	1	0	0	1	0	0	0
1020	0	54	1	1	1	0	0	0	0	0	0	0	0	6	431	800	0	0	1	2	0	0	0	0	0	1	0	0	1	0	0	0
1021	0	43	0	0	0	0	0	0	0	0	0	1	1	7	310	300	0	0	1	1	0	0	0	0	0	0	0	0	0	0	0	0
1022	0	59	0	0	0	0	0	0	0	0	0	0	0	5	395	260	0	1	1	2	0	0	0	0	0	1	0	0	0	0	0	0
1023	0	51	1	0	0	0	0	0	0	0	0	1	1	4	260	300	0	0	0	0	1	0	0	0	0	1	0	0	1	0	0	0
1024	0	78	0	0	0	1	1	0	0	0	0	1	1	0	285	300	0	1	1	2	0	0	0	0	0	1	0	1	0	0	0	0
1025	0	65	1	1	1	0	1	0	0	0	0	1	1	0	300	200	0	0	1	2	0	0	0	0	0	1	0	0	1	0	0	0
1026	0	74	0	0	0	0	0	0	0	0	1	1	1	7	330	150	0	0	1	2	0	0	0	0	1	0	0	1	0	0	0	0
1027	0	54	1	0	1	1	0	0	0	0	0	1	1	0	183	600	0	0	1	1	0	0	0	0	0	1	0	0	1	0	0	0
1028	0	32	0	0	0	0	0	0	0	0	0	0	0	0	435	500	0	1	1	2	0	0	0	0	1	0	0	1	0	0	0	0
1029	0	69	1	1	0	0	1	0	0	0	0	0	0	2	400	300	0	0	1	2	0	0	0	0	1	1	0	1	0	0	0	0
1030	0	74	0	0	1	0	0	0	0	0	0	0	0	0	225	300	0	0	1	1	0	0	0	0	0	1	0	1	0	0	0	0
1031	0	66	1	0	0	0	1	0	0	0	0	0	0	0	409	400	0	1	1	2	0	0	0	0	1	1	0	1	0	1	0	0
1032	0	65	1	0	1	0	1	0	0	0	0	0	0	2	409	350	0	0	1	1	0	0	0	0	0	0	0	1	0	1	0	0
1033	0	75	0	0	0	1	1	0	1	0	0	0	0	7	290	250	0	0	1	1	0	1	0	0	0	1	0	0	0	0	0	0
1034	0	55	0	0	0	0	0	0	0	0	0	0	0	2	400	300	0	0	0	0	0	0	0	0	0	0	0	0	0	1	0	0
1035	0	67	0	0	0	0	0	0	0	0	0	0	0	2	255	600	0	0	1	2	0	0	0	0	0	1	0	0	1	0	0	0
1036	0	28	0	0	0	0	0	0	0	0	0	1	1	3	375	400	0	1	0	0	0	0	0	1	0	1	0	1	0	0	0	0
1037	0	30	0	0	0	0	0	0	0	0	0	1	1	3	350	300	0	1	0	0	0	0	0	1	1	1	0	1	0	0	0	0
1038	0	48	0	0	0	0	0	0	0	0	0	1	1	0	250	300	0	0	1	1	0	0	0	0	0	1	0	1	0	0	0	0
1039	0	51	1	1	1	0	0	0	0	1	0	1	1	6	364	400	0	1	1	2	1	0	0	0	1	1	0	0	0	0	1	0
1040	0	74	0	0	0	1	1	0	0	0	0	1	1	0	165	100	0	0	0	0	0	0	0	4	1	1	0	0	0	1	0	0
1041	0	75	1	0	0	0	0	0	0	0	0	0	0	1	510	400	0	1	1	2	0	1	0	0	1	1	0	0	1	0	0	1
1042	0	51	1	1	1	1	1	0	0	0	0	0	0	7	315	400	0	0	1	2	0	0	0	0	1	1	0	1	0	0	0	0
1043	0	46	0	0	0	0	0	0	0	0	0	0	0	7	345	200	0	0	1	1	0	0	0	4	1	1	0	0	1	1	0	0
1044	0	42	1	0	0	0	1	0	0	0	0	1	1	7	144	150	0	0	1	2	0	0	0	0	0	1	0	0	1	0	0	0
1045	0	69	1	0	0	0	0	0	0	0	0	0	0	2	432	400	0	1	1	2	0	0	0	0	1	1	0	1	0	0	0	0
1046	0	58	1	1	1	0	0	0	0	0	0	0	0	7	336	300	0	0	1	1	0	0	0	0	0	1	0	0	0	0	0	0
1047	0	32	1	0	0	0	0	0	0	0	1	1	0	2	455	300	0	0	1	2	0	0	0	0	0	1	0	0	0	0	0	0
1048	0	77	1	1	0	0	1	0	0	0	0	0	0	2	345	400	0	1	1	1	0	0	0	0	0	1	0	0	1	0	0	0
1049	0	59	1	0	1	0	1	0	0	0	0	0	0	2	351	200	0	0	1	1	0	0	0	0	0	1	0	0	1	0	0	0
1050	0	65	1	1	1	0	1	0	0	0	0	0	0	7	362	200	0	0	1	1	0	0	0	0	1	1	0	1	0	0	0	0
1051	0	70	1	1	0	0	0	0	0	0	0	0	0	0	295	300	0	0	1	1	0	0	0	4	1	1	0	0	0	0	0	0
1052	0	43	1	1	1	0	0	0	0	0	1	1	1	7	317	300	0	0	1	2	0	0	0	0	0	0	0	0	0	0	0	0
1053	0	60	1	0	1	0	1	0	0	0	0	0	0	2	430	1200	0	1	1	1	0	0	0	1	1	1	0	1	0	0	0	0
1054	0	69	1	1	1	0	1	0	0	0	0	0	0	2	482	350	0	1	1	2	0	1	1	0	1	1	0	1	0	0	0	1
1055	0	75	1	0	0	1	1	0	0	0	0	1	1	0	350	350	0	0	1	1	0	0	0	0	0	1	0	1	0	0	0	0
1056	0	61	1	1	1	0	0	0	0	0	0	0	0	1	325	400	0	0	1	2	0	0	0	0	1	1	0	1	0	1	0	0
1057	0	24	1	0	0	0	0	0	1	0	0	1	1	3	542	400	0	1	0	0	1	0	0	1	0	1	0	0	0	0	0	0
1058	0	52	0	0	0	0	1	0	0	0	0	0	0	1	625	400	1	1	1	2	0	0	1	0	0	1	0	0	1	0	0	0
1059	0	57	1	0	0	0	0	0	0	0	0	1	1	7	335	250	0	0	1	2	0	0	0	0	1	1	0	1	0	0	0	0
1060	0	55	0	0	0	0	0	0	0	0	0	0	0	7	301	400	0	0	1	2	0	0	0	0	0	1	0	1	0	0	0	0
1061	0	60	1	1	1	1	0	0	1	0	0	1	1	8	215	200	0	0	1	2	0	0	0	0	0	0	0	0	0	0	0	0
1062	0	47	1	0	0	1	0	0	0	1	0	1	1	8	210	300	0	0	1	2	1	0	0	0	0	1	0	0	1	0	1	0
1063	0	69	0	0	0	1	1	0	0	0	0	0	0	0	330	300	0	1	1	2	0	0	0	0	0	0	0	1	0	0	0	0
1064	0	36	0	0	0	0	0	0	0	0	0	1	1	3	480	300	0	1	0	0	0	0	0	1	1	1	0	0	1	0	0	0
1065	0	53	1	1	1	0	1	0	0	0	0	0	0	1	300	300	0	0	1	2	0	0	0	0	0	0	0	1	0	0	0	0
1066	0	69	1	1	1	0	0	0	0	0	0	0	0	7	375	200	0	0	1	1	0	0	0	0	1	1	0	1	0	0	0	0
1067	0	57	1	1	1	1	1	0	1	0	0	1	1	1	370	300	0	0	1	1	0	1	0	0	0	1	0	1	0	1	0	0
1068	0	14	0	0	0	0	0	0	0	0	0	0	0	3	187	200	0	1	0	0	0	0	0	1	0	1	0	0	1	0	0	0
1069	0	61	0	0	0	0	1	0	0	0	0	1	1	3	270	450	0	1	0	0	0	0	0	1	0	1	0	0	1	0	0	0
1070	0	57	1	1	1	0	1	0	0	0	1	1	0	1	397	300	0	0	1	2	0	0	0	0	1	1	0	1	0	0	0	0
1071	0	64	0	0	0	0	0	0	1	0	0	0	0	0	197	100	0	0	1	1	0	0	0	0	1	1	0	0	1	1	0	0
1072	0	76	1	1	1	0	0	0	0	0	0	0	0	1	277	300	0	0	1	1	0	0	0	4	1	0	0	0	1	1	0	0
1073	0	48	1	1	1	0	0	0	0	0	0	1	1	7	266	600	0	0	1	1	0	0	0	0	1	1	0	1	0	1	0	0
1074	0	54	1	0	0	0	0	0	1	0	0	0	0	0	375	200	0	0	1	1	0	0	0	0	0	0	0	0	0	0	0	0
1075	0	54	1	1	0	0	0	0	0	0	0	1	1	3	293	300	0	1	1	2	0	0	0	1	0	1	0	0	1	0	0	0
1076	0	24	0	0	0	0	0	0	0	0	0	1	1	3	395	220	0	1	0	0	0	0	0	1	0	1	0	0	1	0	0	0
1077	0	40	1	1	0	0	0	0	0	0	0	0	0	8	270	550	0	0	1	2	0	0	0	4	1	1	0	1	0	0	0	0
1078	0	77	1	0	0	1	1	0	0	0	0	1	1	2	368	300	0	0	1	2	0	0	0	0	0	0	0	0	0	0	0	0
1079	0	70	0	0	0	0	1	0	0	0	0	0	0	0	365	200	0	0	1	2	0	0	0	0	1	1	0	1	0	1	0	0
1080	0	82	1	0	0	0	0	0	0	0	0	0	0	2	165	200	0	1	1	1	0	1	0	0	0	1	0	0	1	0	0	0
1081	0	63	1	1	0	1	1	0	0	0	0	0	0	5	435	400	0	0	1	1	0	0	0	0	1	1	0	1	0	0	0	0
1082	0	79	0	0	0	0	1	0	0	0	0	1	1	0	230	300	0	0	1	1	0	0	0	0	0	0	0	1	0	0	0	0
1083	0	61	1	1	1	0	0	0	0	0	1	1	1	1	437	200	0	0	1	2	0	0	0	0	1	1	0	1	1	1	0	0
1084	0	78	0	0	0	0	0	0	0	0	0	1	1	0	273	300	0	0	1	2	1	0	0	0	1	0	0	1	0	0	0	0
1085	0	69	1	0	0	0	0	0	0	0	0	0	0	0	285	220	0	0	1	1	0	0	0	0	0	0	0	0	0	0	0	0
1086	0	25	0	0	0	0	0	0	0	0	0	1	1	3	290	300	0	1	0	0	0	1	0	1	0	1	0	0	1	0	0	0
1087	0	52	1	0	0	0	0	0	0	0	1	1	0	7	260	200	0	1	1	1	0	0	0	0	1	1	0	0	1	0	0	0
1088	0	72	1	1	1	0	0	1	0	0	0	1	1	5	385	500	0	0	1	1	0	0	0	0	1	1	0	1	0	0	0	0
1089	0	54	0	0	0	1	1	0	0	0	0	1	1	7	350	200	0	0	1	1	0	0	0	0	1	1	0	1	0	0	0	0
1090	0	74	1	1	1	0	1	0	0	0	0	1	1	1	246	300	0	0	1	1	0	0	0	0	1	0	0	0	1	1	0	0
1091	0	76	1	1	1	0	0	0	0	0	0	0	0	8	195	300	0	0	1	1	0	0	0	0	0	1	0	0	1	0	0	0
1092	0	28	0	0	0	0	0	0	0	0	0	1	1	3	245	350	0	1	0	0	1	0	0	1	0	1	0	0	1	0	0	0
1093	0	76	1	1	1	0	0	0	0	0	0	0	0	0	302	300	0	0	1	2	0	0	0	0	0	0	0	1	0	0	0	0
1094	0	76	1	1	1	0	0	0	0	0	0	0	0	0	302	300	0	0	1	2	0	0	0	0	0	0	0	1	0	0	0	0
1095	0	59	1	1	1	0	0	0	0	0	0	1	1	0	197	200	0	0	1	2	0	0	0	0	1	1	0	0	0	1	0	0
1096	0	74	0	0	0	0	0	0	0	0	0	0	0	0	427	300	0	1	1	2	0	0	0	0	1	1	0	1	0	0	0	1
1097	0	59	0	0	0	0	0	0	0	0	0	0	0	3	345	300	0	1	1	2	0	0	0	0	1	1	0	0	0	1	0	0
1098	0	49	1	1	1	0	0	0	0	0	0	0	0	0	230	200	0	0	1	2	0	0	0	0	0	1	0	0	0	0	0	0
1099	0	63	1	1	1	0	1	0	0	1	1	1	1	7	125	150	0	0	1	1	0	0	0	4	1	1	0	0	1	1	0	0
1100	0	56	1	1	1	0	1	0	0	0	0	1	0	1	157	200	0	0	1	1	0	0	0	4	1	0	1	0	1	1	0	0
1101	0	33	1	1	1	0	1	0	0	0	0	1	1	7	285	300	0	0	1	1	0	0	0	2	0	0	0	0	0	0	0	0
1102	0	70	1	1	1	1	1	1	0	0	0	1	1	0	365	450	0	0	1	2	0	0	0	0	0	0	0	0	0	0	0	0
1103	0	64	1	0	0	0	0	0	0	0	0	0	0	7	330	400	0	0	1	1	0	0	0	0	1	1	0	1	0	0	0	0
1104	0	31	1	1	0	0	0	0	0	0	1	1	0	7	445	300	0	1	1	2	0	0	0	0	0	1	0	0	0	0	0	0
1105	0	62	1	1	1	0	1	0	0	0	0	0	0	1	370	650	0	0	1	2	0	0	0	0	0	0	0	0	0	0	0	0
1106	0	56	1	1	0	0	0	0	0	0	0	1	1	0	325	150	0	0	1	1	0	0	0	0	0	1	0	1	0	0	0	0
1107	0	54	1	1	1	0	0	0	0	0	0	0	0	1	470	450	1	0	1	1	0	1	0	0	0	0	0	0	0	0	0	0
1108	0	69	1	0	0	0	1	0	0	0	0	1	0	2	440	500	0	1	1	2	0	0	0	0	1	1	0	1	0	0	0	0
1109	0	52	1	1	1	0	0	0	0	0	0	0	0	1	390	300	0	0	1	1	0	0	0	0	0	0	0	1	0	0	0	0
1110	0	56	0	0	0	0	0	0	0	0	0	0	0	5	209	200	0	1	1	1	0	0	0	0	0	0	0	0	0	1	0	0
1111	0	37	1	0	0	0	0	0	0	0	0	1	1	8	330	600	0	0	0	0	1	0	0	0	1	1	0	1	0	0	0	0
1112	0	67	0	0	0	0	0	0	0	0	0	1	1	0	290	200	0	0	1	2	0	0	0	0	0	1	0	1	0	0	0	0
1113	0	76	1	0	0	0	0	0	0	0	0	1	1	8	242	150	0	0	1	1	0	0	0	0	1	1	0	1	0	0	0	0
1114	0	11	0	0	0	0	0	0	0	0	0	0	0	3	148	100	0	1	0	0	0	0	0	1	0	1	0	0	1	0	0	0
1115	0	65	1	1	1	0	1	0	0	0	0	0	0	6	320	200	1	0	1	2	0	1	0	0	0	0	0	0	0	0	0	0
1116	0	48	0	0	0	0	0	0	0	0	0	0	0	3	290	550	0	1	1	2	0	0	0	0	1	1	0	0	1	1	0	0
1117	0	74	0	0	0	0	0	0	0	0	0	0	0	0	267	250	0	1	1	1	0	0	0	0	1	1	0	0	0	0	0	0
1118	0	45	0	0	0	0	0	0	0	0	0	0	0	7	330	200	0	0	1	1	0	0	0	0	1	1	0	1	0	0	0	0
1119	0	66	1	0	0	0	0	0	0	1	0	1	1	0	300	300	0	1	1	2	1	0	0	0	1	1	0	1	1	0	0	0
1120	0	52	1	1	1	0	0	0	0	0	0	0	0	0	392	500	0	1	1	2	0	0	0	0	1	1	0	1	0	0	0	0
1121	0	55	0	0	0	0	0	0	1	1	1	1	1	0	430	700	0	0	1	2	1	0	1	0	0	0	0	0	0	0	1	1
1122	0	57	1	0	0	0	0	0	0	1	1	1	1	8	260	200	0	0	1	2	0	0	0	0	0	0	0	0	0	0	0	0
1123	0	70	0	0	0	0	0	0	0	0	0	0	0	4	239	400	0	0	1	1	0	0	0	0	0	1	0	0	0	0	0	0
1124	0	60	1	1	0	0	1	0	0	0	0	0	0	8	380	500	0	0	1	2	0	0	0	0	1	1	0	1	0	0	0	0
1125	0	77	0	0	0	1	1	1	0	0	0	0	0	0	205	200	0	0	1	1	0	0	0	0	0	1	0	0	0	0	0	0
1126	0	68	0	0	0	0	0	0	0	0	0	0	0	2	305	700	0	0	1	2	0	0	0	0	0	1	0	0	1	0	0	0
1127	0	61	0	0	0	0	0	0	0	0	0	1	1	0	432	400	0	0	1	1	0	0	0	0	0	1	0	1	0	0	0	0
1128	0	49	1	0	0	0	0	0	0	0	0	1	1	4	245	300	0	0	1	1	1	0	0	0	0	0	0	0	0	0	0	0
1129	0	56	0	0	0	0	0	0	0	0	0	0	0	0	330	200	0	0	1	2	0	0	0	0	1	0	0	0	1	0	0	0
1130	0	55	0	0	0	1	0	0	1	0	0	1	1	2	325	400	0	1	1	2	0	0	0	0	0	1	0	0	0	0	0	0
1131	0	69	0	0	0	0	0	0	0	1	0	1	1	0	360	300	0	0	1	1	1	0	0	0	0	1	0	0	1	0	1	0
1132	0	76	1	1	1	0	1	0	0	0	0	1	1	5	560	400	0	0	1	2	0	0	1	0	1	0	0	1	0	0	0	0
1133	0	71	0	0	0	0	1	0	0	0	0	0	0	7	348	255	0	0	1	1	0	0	0	0	1	1	0	1	0	0	0	0
1134	0	68	0	0	0	0	0	0	0	0	0	0	0	6	310	300	0	0	1	2	0	0	0	0	1	1	0	1	0	1	0	0
1135	0	57	0	0	0	0	0	0	0	0	0	0	0	5	370	350	0	0	1	2	0	0	0	4	0	0	0	0	1	0	0	0
1136	0	45	1	0	0	0	0	0	1	0	0	1	1	3	345	300	0	1	0	0	0	0	0	1	1	1	0	1	0	0	0	0
1137	0	33	1	0	1	0	0	0	0	0	0	1	1	3	255	400	0	1	0	0	1	1	0	1	0	1	0	0	1	0	0	1
1138	0	63	1	1	0	0	0	0	0	0	0	1	1	2	545	400	1	0	1	2	1	0	0	0	1	1	0	1	0	0	1	0
1139	0	67	1	1	1	0	0	0	0	0	0	0	0	1	410	300	1	1	1	1	0	0	0	0	1	1	0	1	0	0	0	0
1140	0	79	0	0	0	0	0	0	0	0	0	1	1	0	320	200	0	0	1	2	0	0	0	0	1	1	0	1	0	0	0	0
1141	0	68	1	1	0	0	1	0	0	0	0	1	1	3	365	400	0	1	1	1	0	0	0	0	1	1	0	1	1	1	0	0
1142	0	51	0	0	0	0	0	0	0	0	0	1	1	3	325	200	0	1	0	0	0	0	0	1	0	1	0	0	1	0	0	0
1143	0	66	1	1	1	0	0	0	0	0	0	0	0	8	208	350	0	0	1	2	0	0	0	0	1	0	0	0	1	0	0	0
1144	0	53	1	1	1	0	0	0	0	0	0	0	0	1	522	200	1	0	1	2	0	0	0	0	0	1	0	1	0	0	0	0
1145	0	64	0	0	0	0	0	0	0	0	0	1	1	7	450	450	0	1	1	2	0	0	0	0	0	0	0	1	0	0	0	0
1146	0	35	1	0	0	0	0	0	0	0	0	0	0	7	422	500	0	1	1	2	0	0	0	0	1	0	0	0	0	0	0	0
1147	0	66	0	0	0	0	1	0	0	0	0	0	0	0	300	300	0	1	1	1	0	0	0	0	1	1	0	1	1	1	0	0
1148	0	34	1	1	0	0	0	1	0	0	0	1	1	4	645	800	0	1	0	0	0	0	0	1	0	1	0	0	1	0	0	1
1149	0	55	0	0	0	0	0	0	0	0	0	0	0	7	295	400	0	0	1	2	0	0	0	0	1	1	0	1	0	0	0	0
1150	0	60	0	0	0	0	1	0	1	0	0	0	0	0	237	300	0	0	1	2	0	0	0	2	0	1	0	0	0	0	0	0
1151	0	85	1	1	1	0	0	0	0	0	0	0	0	0	346	300	0	0	1	2	0	0	0	0	1	1	0	1	1	0	0	0
1152	0	57	0	0	0	0	0	1	0	0	0	1	1	3	160	100	0	1	0	0	0	0	0	1	1	1	0	0	1	0	0	0
1153	0	57	1	0	0	0	0	0	0	0	0	1	0	5	245	300	0	1	1	2	0	0	0	0	0	1	0	0	0	0	0	0
1154	0	75	1	0	0	1	1	0	0	0	0	1	1	8	200	300	0	1	1	2	0	0	0	0	1	1	0	0	0	1	0	0
1155	0	76	1	1	1	0	0	0	0	0	0	1	1	0	180	200	0	0	1	1	1	1	0	0	1	1	0	0	1	1	0	0
1156	0	75	1	0	0	0	0	0	0	0	0	1	1	7	363	300	0	0	1	1	0	0	0	0	0	1	0	0	0	0	0	0
1157	0	53	1	0	1	0	0	0	0	0	1	0	1	7	310	400	0	1	1	2	0	0	0	0	0	1	0	0	0	0	0	0
1158	0	55	1	1	1	0	0	0	0	0	0	1	1	6	473	350	0	1	1	1	0	0	0	0	1	0	0	1	0	1	0	0
1159	0	46	0	0	0	0	0	0	0	0	0	1	1	3	275	300	0	1	0	0	0	0	0	1	0	1	0	0	0	0	0	0
1160	0	55	1	1	1	0	0	0	0	0	0	0	0	7	182	200	0	0	1	2	0	0	0	0	1	0	0	1	0	1	0	0
1161	0	84	0	0	0	0	0	0	0	0	0	1	1	0	345	300	0	0	1	2	1	0	0	0	0	0	0	0	0	0	0	0
1162	0	68	1	1	1	0	0	0	0	0	0	0	0	7	375	200	0	0	1	1	0	0	0	0	1	1	0	1	1	0	0	0
1163	0	55	1	1	1	0	0	0	0	0	0	0	0	1	520	350	0	1	1	2	0	0	0	0	1	1	0	1	0	1	0	0
1164	0	24	0	0	0	1	0	0	0	0	0	0	0	7	464	350	0	0	1	1	0	0	0	0	1	1	0	1	0	0	0	0
1165	0	78	0	0	0	0	0	0	0	0	0	0	0	3	245	200	0	1	1	1	0	0	0	0	1	1	0	1	1	1	0	0
1166	0	55	1	1	1	0	1	0	0	0	0	0	0	7	334	350	0	0	1	2	0	0	0	0	1	1	0	1	0	0	0	0
1167	0	60	0	0	0	0	1	0	0	0	0	0	0	7	398	300	0	0	1	1	0	0	0	0	0	1	0	0	0	0	0	0
1168	0	69	1	0	0	0	0	0	0	0	0	0	0	0	250	450	0	0	1	1	0	0	0	0	0	1	0	0	0	0	0	0
1169	0	38	1	1	1	0	1	0	0	0	0	0	0	7	463	300	0	1	1	1	0	0	0	0	1	1	0	1	0	0	0	1
1170	0	56	1	0	0	1	1	0	1	0	0	0	0	3	598	400	1	1	1	2	0	0	0	1	1	1	0	1	0	1	0	0
1171	0	77	0	0	0	0	1	0	0	0	0	1	1	7	275	300	0	0	1	2	1	0	0	0	1	1	0	0	1	0	1	0
1172	0	42	1	0	0	0	0	0	0	0	0	0	0	3	380	400	0	1	0	0	0	0	0	1	0	1	0	0	1	0	0	0
1173	0	74	1	0	0	1	1	0	0	1	0	1	1	0	285	400	0	1	1	1	1	0	0	0	0	0	0	0	0	0	1	0
1174	0	53	1	1	1	1	0	0	1	1	0	1	1	8	360	450	1	0	1	2	1	0	0	0	0	1	0	0	1	1	1	0
1175	0	77	1	0	0	0	1	0	0	0	0	0	0	0	270	400	0	0	1	1	0	0	0	0	1	0	0	1	0	0	0	0
1176	0	67	0	0	1	0	0	0	0	0	0	0	0	0	232	300	0	0	1	1	0	0	0	0	1	1	0	0	1	0	0	0
1177	0	51	1	0	1	0	1	0	0	0	0	1	1	3	160	100	0	1	0	0	0	0	0	1	0	1	0	0	1	0	0	0
1178	0	37	0	0	0	0	0	0	0	0	0	0	0	8	215	200	0	0	1	2	0	0	0	0	0	1	0	0	1	0	0	0
1179	0	67	0	0	0	0	1	0	0	0	0	0	0	0	390	300	0	0	1	2	0	0	0	0	1	1	0	1	0	0	0	0
1180	0	82	1	0	0	0	0	0	0	0	0	1	1	2	385	300	0	0	1	2	0	0	0	0	0	1	0	0	1	0	0	0
1181	0	60	0	0	0	0	0	0	0	1	1	1	1	3	230	300	0	1	1	2	0	0	0	0	0	1	0	0	0	0	0	0
1182	0	36	0	0	0	0	0	0	0	0	1	1	1	1	235	150	0	1	1	2	1	0	0	4	1	0	0	0	1	0	1	0
1183	0	77	0	0	0	1	0	0	0	0	0	0	0	0	325	600	0	0	1	1	0	0	0	0	0	1	0	0	1	0	0	0
1184	0	52	0	0	0	0	0	0	0	0	0	0	0	0	330	300	0	0	1	1	0	0	0	0	0	1	0	0	1	0	0	0
1185	0	68	1	1	1	0	0	0	0	0	0	0	0	6	448	300	0	0	1	1	0	0	0	0	1	1	0	1	0	0	0	0
1186	0	68	1	1	1	0	0	0	0	0	0	1	1	0	395	300	0	0	1	1	0	1	0	0	1	1	0	0	0	0	0	0
1187	0	56	1	1	1	0	0	0	0	0	0	1	1	2	386	500	0	0	1	2	0	0	0	0	0	0	0	0	0	0	0	0
1188	0	40	0	0	0	0	0	0	0	0	0	1	1	1	360	200	0	0	1	1	0	0	0	0	0	1	0	0	0	0	0	0
1189	0	60	0	0	0	1	0	0	0	0	0	0	0	8	122	200	0	0	1	1	0	0	0	4	1	0	0	0	1	1	0	0
1190	0	82	1	1	1	0	1	0	0	0	0	1	1	1	326	200	0	0	1	2	0	0	0	0	1	1	0	1	0	1	0	0
1191	0	73	0	0	0	1	0	0	0	0	0	1	1	6	370	250	0	0	1	1	0	0	0	0	0	1	0	0	0	0	0	0
1192	0	71	1	0	1	0	0	0	0	0	0	1	1	2	211	200	0	1	1	1	0	0	0	0	1	1	0	1	0	0	0	0
1193	0	73	0	0	0	1	1	0	1	0	0	0	0	0	355	200	0	0	1	1	0	0	0	0	0	1	0	0	1	0	0	0
1194	0	57	1	0	0	0	1	0	0	0	0	0	0	0	407	200	0	1	1	2	0	0	0	0	0	1	0	0	0	0	0	0
1195	0	59	1	1	1	0	0	0	0	0	1	1	0	1	360	300	1	0	1	2	0	0	0	0	1	0	0	1	0	0	0	0
1196	0	57	1	1	1	0	0	0	0	0	0	0	0	6	365	200	0	0	1	2	0	0	0	0	0	1	0	0	0	0	0	0
1197	0	82	0	0	0	0	1	0	0	0	0	1	1	2	311	300	0	1	1	1	0	0	0	0	1	1	0	1	0	0	0	0
1198	0	68	1	0	1	1	1	0	0	0	0	0	0	1	420	300	0	0	1	2	0	0	0	0	1	1	0	1	0	1	0	0
1199	0	51	1	1	1	0	0	0	0	0	0	1	1	7	425	300	1	1	1	2	0	0	0	0	0	1	0	0	1	0	0	0
1200	0	64	1	1	1	0	0	0	1	0	0	1	1	0	459	400	0	1	1	1	0	1	0	0	1	1	0	1	0	1	0	0
1201	0	38	0	0	0	0	0	0	0	0	0	1	1	8	260	300	0	0	0	0	0	0	0	5	0	0	0	0	0	0	0	0
1202	0	73	0	0	0	0	0	0	0	0	0	1	1	0	250	300	0	1	1	1	0	0	0	0	0	1	0	1	0	0	0	0
1203	0	60	1	1	1	0	1	0	0	0	0	0	0	6	378	350	0	0	1	1	0	0	0	0	1	1	0	1	0	1	0	0
1204	0	59	1	1	1	0	0	0	0	0	0	0	0	1	235	200	0	0	1	2	0	0	0	0	0	0	0	0	0	0	0	0
1205	0	57	1	0	0	0	1	0	0	0	0	1	1	0	212	150	0	0	1	1	0	0	0	0	0	1	0	0	1	0	0	0
1206	0	26	0	0	0	0	0	0	0	0	0	0	0	3	185	350	0	1	0	0	0	0	0	1	1	1	0	0	1	0	0	0
1207	0	48	1	1	1	0	0	0	0	0	1	1	1	7	185	100	0	0	1	2	0	0	0	4	1	1	0	0	1	1	0	0
1208	0	67	1	1	1	0	0	0	0	0	0	0	0	2	295	350	0	1	1	1	0	0	0	0	0	0	0	1	0	0	0	0
1209	0	50	1	1	1	0	0	0	0	0	0	1	1	7	178	300	0	0	1	1	1	0	0	0	0	0	0	0	0	0	0	0
1210	0	63	0	0	1	0	0	0	0	0	0	1	1	7	188	200	0	0	1	1	0	0	0	0	1	1	0	1	0	1	0	0
1211	0	60	0	0	0	0	0	0	0	0	0	0	0	0	305	200	0	0	1	1	0	0	0	2	0	0	0	0	0	0	0	0
1212	0	71	0	0	0	0	0	0	0	0	0	0	0	0	310	300	0	1	1	1	0	1	0	0	1	1	0	0	0	0	0	0
1213	0	60	0	0	0	0	1	0	1	0	0	0	0	0	298	400	0	0	1	1	0	0	0	2	0	1	0	0	0	0	0	0
1214	0	26	1	0	0	0	0	0	0	0	0	1	1	3	360	300	0	1	0	0	1	0	0	1	1	1	0	0	1	0	0	0
1215	0	60	1	1	1	0	1	0	0	0	0	0	0	1	176	200	0	0	1	1	0	0	0	4	1	1	0	0	1	0	0	0
1216	0	62	0	0	0	0	0	0	0	0	0	0	0	0	229	150	0	0	1	2	0	0	0	0	1	1	0	1	0	0	0	0
1217	0	70	0	0	0	0	0	0	0	0	0	1	1	0	177	200	0	0	1	2	0	0	0	0	1	1	0	1	0	0	0	0
1218	0	66	1	1	1	0	0	0	0	0	0	0	0	0	385	300	0	1	1	1	0	0	0	0	1	1	0	1	0	1	0	0
1219	0	69	1	0	0	0	0	0	0	0	0	0	0	0	240	400	0	0	1	2	0	0	0	0	0	1	0	1	0	1	0	0
1220	0	60	0	0	0	1	0	0	0	0	1	1	1	8	268	400	0	0	1	2	1	0	0	0	1	1	0	1	0	0	1	0
1221	0	68	0	0	0	0	1	0	0	1	1	0	0	2	265	500	0	0	1	2	0	0	0	0	1	1	0	1	0	0	0	0
1222	0	56	0	0	0	0	0	0	0	1	1	1	1	6	340	400	1	1	1	1	0	0	0	0	0	0	0	0	0	0	0	0
1223	0	60	1	0	0	0	0	0	0	0	1	1	0	1	405	300	1	1	1	1	0	0	0	0	1	0	0	1	0	0	0	0
1224	0	49	0	0	0	0	0	0	0	0	0	0	0	8	403	300	0	1	1	1	0	0	0	2	0	1	0	0	0	0	0	0
1225	0	61	1	1	1	0	0	0	0	0	0	0	0	0	243	400	0	0	1	1	0	0	0	0	0	1	0	0	0	0	0	0
1226	0	55	1	1	0	0	0	0	0	0	0	1	1	7	270	200	0	0	1	1	0	0	0	0	0	1	0	0	1	0	0	0
1227	0	46	1	0	0	0	0	0	0	0	0	0	0	0	353	300	0	0	1	1	0	1	0	0	0	1	0	1	0	1	0	0
1228	0	66	1	1	1	0	1	0	0	0	0	1	1	7	367	300	0	0	1	2	0	0	0	4	0	1	0	0	1	0	0	0
1229	0	64	0	0	0	0	0	0	0	0	1	1	1	0	281	400	0	0	1	2	1	0	0	2	0	0	0	0	0	0	0	0
1230	0	19	1	1	1	0	0	0	0	0	0	1	1	3	138	200	0	1	0	0	0	0	0	1	1	1	0	0	1	0	0	0
1231	0	72	0	0	0	1	1	0	0	0	0	0	0	2	177	200	0	0	1	2	0	0	0	4	1	1	0	0	1	0	0	0
1232	0	57	1	1	1	0	0	0	0	0	0	0	0	7	303	200	0	0	1	1	0	0	0	0	0	0	0	1	0	0	0	0
1233	0	61	1	1	1	0	0	0	0	0	0	1	1	5	377	400	1	1	1	2	0	0	0	0	0	1	0	1	0	0	0	0
1234	0	47	0	0	0	1	1	0	0	0	1	1	0	7	280	400	1	0	1	2	0	0	0	0	1	0	0	1	0	0	0	0
1235	0	67	1	1	1	0	0	0	0	0	0	0	0	0	400	400	0	0	1	1	0	0	0	0	0	0	0	1	0	0	0	0
1236	0	52	1	1	1	0	0	0	0	0	0	1	1	6	302	200	0	0	1	1	0	0	0	2	0	0	0	0	0	0	0	0
1237	0	53	0	0	0	1	1	0	0	0	1	1	1	3	230	300	1	0	1	2	1	0	0	0	0	0	0	1	0	0	0	0
1238	0	71	0	0	0	0	1	1	0	0	0	0	0	2	350	300	0	1	1	2	0	0	0	0	1	1	0	1	1	1	0	0
1239	0	66	1	0	1	1	1	0	0	0	0	0	0	7	385	300	0	0	1	1	0	0	1	0	1	1	0	0	0	0	0	0
1240	0	50	0	0	0	0	0	0	1	0	0	1	1	7	193	300	0	0	1	2	1	0	0	0	0	0	0	1	0	1	0	0
1241	0	57	0	0	0	0	0	0	1	0	0	0	0	2	380	300	0	0	1	2	0	0	0	0	0	0	0	0	0	0	0	0
1242	0	68	0	0	0	1	1	0	0	0	0	1	1	7	275	300	0	0	1	2	0	0	0	2	0	0	0	0	0	0	0	0
1243	0	61	1	1	1	0	1	0	0	0	0	0	0	1	330	300	0	0	1	1	0	0	0	0	0	1	0	1	0	0	0	0
1244	0	46	1	1	0	0	1	0	0	0	0	1	1	4	464	400	0	0	1	2	0	0	0	0	0	1	0	0	0	0	0	0
1245	0	72	1	0	0	0	1	0	1	0	0	0	0	3	375	300	0	1	1	2	0	0	0	0	1	1	0	1	0	0	0	0
1246	0	45	0	0	0	0	0	0	0	0	0	0	0	7	387	300	0	0	1	1	0	0	0	0	1	1	0	1	0	0	0	0
1247	0	39	1	0	0	0	0	0	0	0	0	0	0	4	245	600	1	0	1	2	0	0	0	0	0	1	0	0	0	0	0	0
1248	0	79	1	1	1	0	0	0	0	0	0	1	1	8	288	200	0	0	1	2	0	0	0	0	0	1	0	0	1	0	0	0
1249	0	72	1	1	1	0	1	0	0	0	0	0	0	0	312	300	0	0	1	1	0	0	0	0	1	1	0	0	0	1	0	0
1250	0	60	0	0	0	1	0	0	0	0	0	1	1	2	450	200	0	1	1	2	0	0	1	0	1	1	0	1	0	0	0	0
1251	0	58	0	0	0	0	0	1	0	0	0	1	1	7	320	200	0	0	1	1	0	0	0	4	0	1	0	0	1	0	0	0
1252	0	71	1	0	0	0	0	0	0	1	0	1	1	2	125	50	0	0	1	1	1	0	1	0	0	1	0	0	1	0	0	0
1253	0	71	1	1	1	0	0	0	0	0	0	1	1	7	547	400	1	1	1	1	1	0	0	0	1	1	0	0	0	0	0	0
1254	0	46	0	0	0	0	0	0	0	0	0	1	1	6	142	300	0	0	1	2	1	0	0	3	0	1	0	0	1	0	0	0
1255	0	28	1	1	1	0	0	0	0	0	0	1	1	3	186	350	0	1	0	0	0	0	0	1	1	1	0	0	1	0	0	0
1256	0	68	1	0	1	0	0	0	0	0	0	0	0	0	350	400	0	1	1	2	0	0	0	0	1	1	0	1	0	0	0	0
1257	0	49	1	1	1	1	1	0	0	0	0	0	0	3	344	400	0	0	1	2	0	0	0	3	0	0	0	0	0	0	0	0
1258	0	47	1	1	1	0	1	0	1	0	0	0	0	3	190	300	0	1	0	0	0	0	0	1	0	1	0	1	0	0	0	0
1259	0	59	0	0	0	0	0	0	0	0	0	0	0	2	455	600	0	0	1	2	0	0	0	0	0	1	0	0	0	0	0	0
1260	0	48	0	0	0	0	0	0	0	0	0	1	1	7	165	100	0	0	1	1	1	0	0	0	0	1	0	0	1	0	1	0
1261	0	72	0	0	0	0	0	0	0	0	0	1	1	7	155	100	0	0	1	1	0	0	0	0	0	0	0	0	0	0	0	0
1262	0	33	1	0	1	0	0	0	0	0	0	1	1	3	229	300	0	1	0	0	0	0	0	1	1	1	0	0	1	0	0	0
1263	0	60	1	0	1	0	0	0	0	0	1	1	0	0	273	300	0	0	1	2	0	0	0	0	0	1	0	1	0	0	0	0
1264	0	73	1	0	0	0	0	0	1	0	0	1	0	0	325	300	0	0	0	0	0	0	0	0	1	1	0	0	1	0	0	0
1265	0	71	1	1	0	1	0	0	0	0	0	0	0	0	310	350	0	0	1	2	0	0	0	0	0	1	0	0	0	0	0	0
1266	0	64	0	0	0	0	1	0	0	0	0	0	0	8	338	750	0	0	1	1	0	0	0	4	1	1	0	1	0	0	0	0
1267	0	54	1	1	1	0	0	0	0	0	0	1	0	3	587	600	0	1	1	1	0	0	0	1	0	1	0	1	0	0	0	0
1268	0	48	0	0	0	0	0	0	0	0	1	1	0	7	360	400	0	0	1	2	0	0	0	0	1	1	0	1	0	1	0	0
1269	0	55	1	1	1	0	0	1	0	0	0	0	0	3	430	400	0	1	1	2	0	0	0	1	1	1	0	0	1	0	0	0
1270	0	72	1	0	0	0	1	0	0	0	0	1	0	3	360	350	0	1	1	2	0	0	0	1	1	1	0	1	0	0	0	0
1271	0	59	0	0	0	0	0	0	0	0	0	1	1	1	400	600	0	1	1	2	0	0	0	0	0	0	0	0	0	0	0	0
1272	0	69	0	0	0	0	0	0	0	1	1	1	1	2	290	200	0	0	1	1	0	1	1	0	0	1	0	0	0	0	0	1
1273	0	32	0	0	0	0	0	0	0	0	1	1	1	8	344	150	0	0	0	0	0	0	0	4	1	1	0	0	1	1	0	0
1274	0	53	0	0	0	0	0	0	0	0	1	1	1	5	182	200	0	0	1	1	1	0	0	0	1	1	0	0	1	0	1	0
1275	0	48	1	1	1	0	1	1	0	0	0	1	1	7	305	400	0	0	1	1	0	0	0	2	0	0	0	0	0	0	0	0
1276	0	70	1	1	1	0	1	0	0	0	0	0	0	7	405	400	0	0	1	1	0	0	0	0	0	1	0	0	0	0	0	0
1277	0	70	1	0	0	0	0	0	0	1	1	1	1	1	175	200	0	0	1	1	0	0	0	0	1	1	0	0	1	0	0	0
1278	0	74	1	0	0	0	1	0	0	0	1	1	1	5	330	300	0	0	1	2	0	0	0	0	1	1	0	0	1	1	0	0
1279	0	39	1	0	1	0	0	0	0	0	0	0	0	3	260	300	0	1	0	0	0	1	0	1	0	1	0	0	1	0	0	1
1280	0	38	1	1	0	0	0	0	1	0	0	1	1	7	287	200	0	0	1	1	0	1	0	2	0	0	0	0	0	0	0	0
1281	0	68	1	1	1	0	0	0	0	0	0	0	0	5	382	300	0	0	1	1	0	0	0	0	1	1	0	1	0	0	0	0
1282	0	57	1	1	1	0	0	0	0	1	1	1	0	3	292	300	0	1	0	0	0	0	0	1	0	0	0	0	0	0	0	0
1283	0	70	0	0	1	0	1	0	0	0	0	1	1	0	382	300	0	0	1	2	0	0	0	0	1	0	0	1	0	0	0	0
1284	0	62	0	0	0	1	0	0	0	0	0	1	1	7	319	150	0	0	1	1	0	0	0	0	1	1	0	0	1	0	0	0
1285	0	48	0	0	0	0	0	0	1	0	0	1	1	5	317	300	1	1	1	2	0	1	0	0	1	1	0	1	1	0	0	0
1286	0	59	1	1	0	0	0	0	0	0	1	1	1	1	410	300	0	0	1	2	0	0	0	0	0	0	0	1	0	0	0	0
1287	0	24	1	1	1	0	0	0	0	0	0	0	0	4	499	300	0	1	1	2	0	0	0	1	0	1	0	0	1	0	0	0
1288	0	37	0	0	0	0	0	0	0	0	0	0	0	3	165	200	0	1	0	0	0	0	0	1	1	1	0	0	1	0	0	0
1289	0	63	1	0	0	0	0	0	0	0	0	0	0	6	595	600	1	0	1	2	0	0	0	0	0	0	0	1	0	0	0	0
1290	0	59	0	0	1	0	0	0	0	0	0	1	1	2	455	350	0	1	1	1	0	0	0	0	0	0	0	0	0	0	0	0
1291	0	51	0	0	0	1	0	0	0	0	0	1	1	3	325	260	1	0	0	0	0	0	0	0	0	0	0	0	0	0	0	0
1292	0	65	1	1	1	0	0	0	0	0	0	1	1	2	200	200	0	0	1	2	0	0	0	0	1	1	0	0	1	1	0	0
1293	0	60	0	0	0	0	0	0	0	0	0	1	1	0	330	300	0	1	1	2	0	0	0	0	1	1	0	1	0	1	0	0
1294	0	46	1	0	1	0	0	0	0	0	0	0	0	7	236	150	0	0	1	1	0	0	0	2	0	0	0	0	0	0	0	0
1295	0	60	1	1	1	0	0	0	0	0	0	1	0	6	490	390	0	0	1	1	0	0	0	0	1	1	0	1	0	0	0	0
1296	0	26	1	0	0	0	0	0	0	0	0	0	0	3	145	200	0	1	0	0	0	0	0	1	1	1	0	0	1	0	0	0
1297	0	58	1	0	1	0	0	0	0	0	0	0	0	4	225	300	0	1	1	2	0	0	0	0	0	1	0	0	1	0	0	0
1298	0	49	0	0	0	0	0	0	1	0	0	1	1	1	460	280	0	0	1	1	0	0	0	0	0	1	0	0	1	0	0	0
1299	0	49	1	1	0	0	0	0	0	0	0	1	1	4	520	450	0	1	0	0	0	0	0	1	0	0	0	0	0	0	0	0
1300	0	60	1	1	1	0	1	0	0	0	0	0	0	1	275	300	0	1	1	2	0	0	0	0	0	1	0	1	0	0	0	0
1301	0	55	0	0	0	0	0	0	1	0	0	1	1	0	383	400	0	0	1	1	0	0	0	0	1	1	0	1	0	0	0	0
1302	0	27	1	0	1	0	0	0	0	0	0	1	1	3	177	100	0	1	0	0	0	0	0	1	0	1	0	0	1	0	0	0
1303	0	40	1	0	0	0	0	0	0	0	0	0	0	7	527	320	0	0	1	2	0	0	0	0	0	0	0	0	0	0	0	0
1304	0	44	0	0	0	0	0	0	0	0	0	1	1	7	510	300	0	1	1	2	0	0	0	0	0	1	0	0	0	0	0	0
1305	0	42	0	0	0	0	0	1	0	0	1	1	0	7	332	350	0	0	1	2	0	0	0	3	1	1	0	0	1	1	0	0
1306	0	59	1	0	0	0	1	0	0	0	0	0	0	0	405	400	0	0	1	1	0	0	0	0	0	1	0	0	0	0	0	0
1307	0	65	1	1	1	0	1	0	0	0	0	1	1	3	350	400	0	1	1	1	0	0	0	1	0	1	0	1	0	0	0	0
1308	0	40	1	1	1	0	0	0	0	0	0	1	1	0	370	300	0	0	1	2	0	0	0	0	1	1	0	1	0	1	0	0
1309	0	74	1	1	1	0	1	0	0	0	0	0	0	2	155	50	0	0	1	2	0	0	0	0	0	1	0	0	1	0	0	0
1310	0	77	1	1	1	1	1	1	0	0	0	0	0	2	420	300	0	0	1	1	0	1	0	0	0	1	0	0	0	0	0	1
1311	0	77	0	0	0	0	0	0	0	0	0	1	1	7	380	150	0	0	1	2	0	0	0	0	1	1	0	1	0	1	0	0
1312	0	24	1	1	1	0	0	0	0	1	1	1	1	6	270	500	0	0	0	0	0	0	0	3	0	0	0	0	0	0	1	0
1313	0	68	1	0	1	0	0	0	0	0	0	1	1	0	160	150	0	0	1	1	0	0	1	3	0	1	0	0	0	0	0	0
1314	0	73	1	1	1	1	0	0	0	0	0	1	1	1	555	350	1	0	1	2	1	0	0	0	0	0	0	0	0	0	0	0
1315	0	25	1	0	0	0	0	0	0	0	0	0	0	8	520	600	0	0	1	2	0	0	0	0	0	1	0	1	0	0	0	0
1316	0	47	0	0	0	0	0	0	0	0	0	0	0	2	400	350	0	1	1	2	0	0	0	1	1	1	0	0	1	0	0	0
1317	0	71	1	0	0	1	1	0	0	0	0	1	1	1	570	300	0	0	1	1	0	0	0	0	0	1	0	1	0	0	0	0
1318	0	73	1	1	1	0	1	0	0	0	0	0	0	6	330	300	0	0	1	1	0	0	0	0	0	1	0	0	1	0	0	0
1319	0	56	1	0	0	0	1	0	0	0	0	0	0	0	370	300	0	0	1	1	0	0	0	0	1	1	0	0	0	0	0	0
1320	0	33	1	1	1	0	0	0	0	0	0	1	1	3	195	150	0	1	0	0	0	0	0	1	0	1	0	0	1	0	0	0
1321	0	18	0	0	0	0	0	0	0	0	0	1	1	3	355	400	0	1	0	0	0	0	0	1	1	1	0	0	1	0	0	0
1322	0	68	1	1	0	0	0	0	0	0	0	1	1	2	335	300	0	1	1	2	0	0	0	0	1	0	0	1	0	0	0	0
1323	0	27	1	1	0	0	0	0	0	0	0	0	0	3	405	300	0	1	0	0	0	0	0	1	0	1	0	0	1	0	0	0
1324	0	68	1	1	0	1	0	0	0	0	0	0	0	2	370	550	0	1	1	2	0	0	0	0	0	1	0	1	0	0	0	0
1325	0	30	1	1	0	0	1	0	0	0	0	1	1	3	440	1300	0	1	0	0	0	0	0	1	1	1	0	1	0	0	0	0
1326	0	67	1	1	1	0	0	0	0	0	0	1	1	0	185	100	0	0	1	1	0	1	0	0	1	0	0	0	1	1	0	0
1327	0	60	1	1	1	1	1	1	0	0	0	1	1	2	360	800	0	1	1	2	0	0	0	1	0	1	0	1	0	0	0	0
1328	0	52	1	1	1	0	0	0	0	0	1	1	0	2	390	400	0	1	1	2	0	0	0	1	0	1	0	0	1	0	0	0
1329	0	40	1	1	1	0	0	0	1	0	0	0	0	6	438	400	0	1	1	2	0	0	0	3	0	1	0	0	1	1	0	0
1330	0	30	0	0	0	0	0	0	0	0	0	1	1	3	348	250	0	1	1	1	0	0	0	1	0	1	0	0	0	0	0	0
1331	0	70	0	0	0	0	1	0	0	1	0	1	1	2	467	250	0	1	1	2	0	0	0	0	0	1	0	1	0	0	0	0
1332	0	58	1	0	0	0	0	0	0	1	1	1	0	2	420	200	0	1	1	2	0	0	0	0	0	1	0	1	0	0	0	0
1333	0	48	1	1	1	0	0	0	0	0	0	1	0	7	383	200	0	0	1	1	0	0	0	4	1	0	0	0	1	1	0	0
1334	0	26	0	0	0	0	0	0	0	0	0	1	0	7	343	300	0	0	1	2	0	0	0	0	1	1	0	1	0	0	0	0
1335	0	48	1	0	0	0	0	0	0	0	0	1	1	3	413	300	0	1	0	0	0	0	0	1	0	1	0	0	1	0	0	0
1336	0	51	0	0	0	0	0	0	0	0	0	1	1	7	545	400	0	0	1	1	0	0	0	0	0	1	0	0	1	0	0	0
1337	0	59	1	1	1	0	0	0	0	0	0	1	1	0	205	100	0	0	1	1	0	0	0	0	0	1	0	0	0	0	0	0
1338	0	77	1	1	0	0	0	0	0	0	0	1	1	0	230	300	0	0	1	1	0	0	0	0	1	1	0	0	1	0	0	0
1339	0	35	1	1	1	0	1	0	0	0	0	0	0	6	255	200	0	0	1	2	0	0	0	0	1	1	0	0	1	0	0	0
1340	0	64	1	1	1	0	1	0	0	0	0	1	1	0	451	500	0	0	1	2	0	0	0	0	1	0	0	1	0	1	0	0
1341	0	70	1	0	1	0	0	0	0	0	1	1	1	0	170	150	0	0	1	1	0	0	0	0	0	1	0	0	1	0	0	0
1342	0	68	0	0	0	1	0	0	0	0	0	0	0	0	311	200	0	0	1	2	0	0	0	0	0	0	0	0	0	0	0	0
1343	0	65	1	1	1	0	0	0	0	0	1	0	0	1	446	180	1	0	1	2	0	0	0	0	1	0	0	1	0	0	0	0
1344	0	55	1	1	0	0	0	0	0	0	0	0	0	5	445	300	0	0	1	1	0	0	0	0	1	0	0	1	0	1	0	0
1345	0	58	1	1	1	0	0	0	0	1	1	1	0	1	265	150	0	0	1	1	0	0	0	0	0	0	0	0	1	0	0	0
1346	0	76	1	1	1	0	0	0	0	0	0	0	0	2	235	250	0	0	1	2	0	0	0	3	0	1	0	0	1	0	0	0
1347	0	52	0	0	0	0	1	0	0	0	0	0	0	0	136	200	0	0	1	1	0	0	0	4	1	1	0	0	1	0	0	0
1348	0	55	0	0	0	1	1	0	0	0	0	1	1	1	315	200	0	0	1	2	1	1	0	0	0	1	0	1	0	0	1	0
1349	0	71	0	0	0	0	0	0	0	0	0	1	1	0	217	180	0	0	0	0	0	0	0	0	0	1	0	0	1	0	0	0
1350	0	54	0	0	0	0	0	0	0	0	0	1	1	7	256	300	0	0	1	1	0	0	0	0	0	1	0	1	0	0	0	0
1351	0	54	0	0	0	0	0	0	0	0	0	1	1	3	190	100	0	1	0	0	0	0	0	0	1	1	0	0	1	0	0	0
1352	0	51	1	1	1	0	1	0	0	0	0	0	0	7	445	180	0	0	1	1	0	1	0	0	0	1	0	0	0	0	0	0
1353	0	37	1	1	1	0	0	0	0	0	0	0	0	3	461	400	0	1	1	2	0	0	0	1	1	1	0	1	0	0	0	0
1354	0	69	1	1	1	0	1	0	0	0	0	0	0	7	210	200	0	0	1	1	0	0	0	0	1	1	0	0	1	1	0	0
1355	0	73	0	0	0	1	1	0	0	0	0	1	1	0	242	300	0	0	1	1	0	0	0	0	1	1	0	0	1	1	0	0
1356	0	67	1	0	0	0	0	0	0	1	0	1	1	0	422	350	0	0	1	2	1	0	0	0	1	1	0	1	0	1	0	0
1357	0	70	0	0	0	0	0	0	0	0	0	0	0	0	625	300	0	0	0	0	0	1	0	4	1	1	0	1	0	1	0	1
1358	0	39	1	1	1	0	0	0	0	0	0	1	1	7	215	150	0	0	1	1	0	0	0	4	1	1	0	0	0	1	0	0
1359	0	60	1	1	1	1	1	0	0	0	0	1	1	0	235	180	0	0	1	1	0	0	0	0	0	1	0	0	0	0	0	0
1360	0	78	1	0	0	1	1	0	0	0	0	1	1	0	247	400	0	0	1	1	0	0	0	0	1	1	0	1	0	1	0	0
1361	0	60	0	0	0	0	1	0	0	0	0	1	1	5	480	300	0	1	1	1	0	0	0	0	0	1	0	0	0	0	0	0
1362	0	47	1	1	1	1	1	0	0	0	0	0	0	1	610	500	1	0	1	2	0	0	0	0	1	1	0	1	0	0	0	0
1363	0	70	0	0	0	0	0	0	0	0	0	0	0	0	382	200	0	0	1	2	0	0	0	0	1	1	0	1	0	0	0	0
1364	0	56	1	1	0	0	0	0	0	0	0	1	1	3	350	300	0	1	0	0	0	0	0	1	0	1	0	0	1	0	0	0
1365	0	71	1	1	1	1	1	0	1	0	0	0	0	5	238	200	0	0	1	1	0	0	0	0	0	1	0	0	0	0	0	0
1366	0	60	1	0	0	0	0	0	0	0	0	1	1	8	256	100	0	0	1	1	0	0	0	0	1	1	0	0	1	0	0	0
1367	0	55	0	0	0	0	1	0	0	1	0	1	1	0	310	300	0	0	1	1	1	1	0	3	0	1	0	1	0	1	0	0
1368	0	56	0	0	0	1	1	0	0	0	0	0	0	7	430	350	0	0	1	2	0	0	0	0	1	1	0	1	0	0	0	0
1369	0	71	1	1	1	0	0	0	0	1	1	1	1	3	150	150	0	0	0	0	0	0	0	0	1	1	0	0	1	0	0	0
1370	0	59	0	0	0	0	1	0	0	1	1	1	1	8	185	200	0	0	1	2	1	0	0	3	0	0	0	0	1	0	0	0
1371	0	38	1	1	1	0	0	0	0	1	1	1	1	7	562	350	1	1	1	2	1	1	1	1	0	0	1	1	0	1	0	0
1372	0	72	1	0	0	1	1	0	0	0	0	0	0	0	297	750	0	0	1	1	0	0	0	0	0	0	0	0	0	0	0	0
1373	0	48	1	1	1	1	0	0	0	0	0	0	0	0	290	300	0	0	1	1	0	0	0	4	1	1	0	0	1	0	0	0
1374	0	50	1	1	1	0	0	0	0	0	0	0	0	0	358	300	0	0	1	2	0	0	0	0	0	1	0	0	0	0	0	0
1375	0	78	0	0	0	0	0	0	0	0	0	1	1	2	345	300	0	1	1	2	0	0	0	0	0	1	0	0	0	0	0	0
1376	0	36	0	0	0	1	0	0	0	0	0	1	1	7	323	300	1	1	1	2	0	1	0	0	1	0	0	1	0	1	0	0
1377	0	81	0	0	0	0	1	0	0	0	0	1	1	0	304	200	0	0	1	1	0	0	0	4	1	1	0	1	0	0	0	0
1378	0	57	1	1	0	0	0	0	0	0	0	0	0	8	376	800	0	0	1	2	0	0	0	0	0	1	0	0	1	0	0	0
1379	0	37	1	0	0	0	0	0	0	0	0	1	1	4	250	500	0	0	1	2	0	0	0	0	0	1	0	0	1	0	0	0
1380	0	63	1	0	0	0	1	0	0	1	1	1	1	0	405	200	0	0	1	2	1	0	0	0	0	0	0	0	0	0	1	0
1381	0	70	1	0	0	1	0	0	1	1	1	1	1	7	220	200	0	0	1	2	0	0	0	0	1	0	0	1	0	1	0	0
1382	0	93	0	0	0	0	1	1	0	0	0	1	0	8	225	100	0	0	1	1	0	0	0	0	1	1	0	0	1	0	0	0
1383	0	69	1	0	1	0	0	0	0	0	0	1	1	2	345	400	0	1	1	1	0	0	0	1	0	1	0	0	1	0	0	0
1384	0	64	0	0	0	0	0	1	0	0	0	0	0	0	167	100	0	0	1	1	0	0	0	4	1	1	1	0	1	1	0	0
1385	0	73	0	0	0	0	0	0	0	0	0	1	1	2	322	100	0	1	1	2	0	1	0	0	1	1	0	0	1	0	0	0
1386	0	74	1	1	1	0	1	0	0	0	0	0	0	1	280	150	0	0	1	1	0	0	0	4	1	1	0	0	1	0	0	0
1387	0	21	0	0	0	0	0	0	0	0	0	1	1	3	277	180	0	1	0	0	0	1	0	1	0	1	0	0	0	0	0	0
1388	0	81	1	0	0	0	1	0	0	0	0	1	1	0	277	300	0	0	1	1	0	0	0	0	1	1	0	0	0	0	0	0
1389	0	77	0	0	0	1	0	0	0	0	0	1	1	2	362	300	0	0	1	1	0	0	0	0	1	1	0	0	0	0	0	0
1390	0	55	0	0	0	0	1	0	0	0	0	1	1	2	325	250	0	0	1	1	0	0	0	0	1	1	0	1	0	0	0	0
1391	0	44	1	0	0	0	0	0	0	0	0	0	0	3	360	300	0	1	0	0	1	0	0	1	0	1	0	1	0	0	0	0
1392	0	77	0	0	0	0	0	0	0	0	0	1	1	0	178	200	0	1	1	1	0	0	0	0	0	1	0	0	1	0	0	0
1393	0	84	0	0	0	0	0	1	0	0	0	1	1	2	238	200	0	0	1	2	0	0	0	0	0	0	0	1	0	0	0	0
1394	0	78	1	0	0	0	0	0	0	0	0	0	0	0	250	100	0	0	1	1	0	0	0	0	0	1	0	0	0	0	0	0
1395	0	56	0	0	0	0	0	0	0	0	0	0	0	7	173	100	0	0	1	1	1	0	0	4	1	0	0	0	0	1	0	0
1396	0	53	0	0	0	0	0	0	0	0	0	1	1	7	245	150	0	0	1	1	0	0	0	4	1	1	0	0	0	1	0	0
1397	0	51	1	1	0	1	0	0	0	0	0	1	1	7	338	300	0	0	1	1	0	0	0	0	0	1	0	1	0	0	0	0
1398	0	32	1	0	0	0	0	0	0	1	1	0	0	3	138	120	0	0	0	0	0	0	0	0	0	1	0	0	1	0	0	0
1399	0	40	0	0	0	0	0	0	0	0	0	1	1	3	225	350	0	1	1	1	0	0	0	1	0	1	0	1	0	0	0	0
1400	0	66	0	0	0	0	1	0	0	0	0	1	1	8	337	340	0	0	1	2	0	0	0	0	1	1	0	0	1	0	0	0
1401	0	50	1	0	0	0	0	0	1	1	1	1	1	0	210	300	0	0	0	0	0	0	0	0	1	0	0	0	1	1	1	0
1402	0	65	1	1	1	0	0	0	0	0	0	1	1	3	410	300	0	1	1	2	0	0	0	1	1	1	0	0	1	0	0	0
1403	0	70	1	1	1	1	1	0	0	0	0	1	1	6	213	100	0	0	1	1	0	0	0	0	1	1	0	1	1	1	0	0
1404	0	77	0	0	0	1	1	0	0	0	0	1	1	0	285	300	0	0	1	2	0	0	0	0	1	1	0	1	0	0	0	0
1405	0	64	1	0	1	0	0	0	0	0	0	0	0	0	412	400	0	0	1	2	0	0	0	0	0	1	0	1	0	0	0	0
1406	0	57	1	1	0	1	0	0	0	0	1	1	1	1	514	600	0	0	1	2	0	0	0	0	1	1	0	0	1	0	0	0
1407	0	66	1	1	1	0	1	0	0	0	0	1	1	7	441	300	0	0	1	2	0	0	1	0	1	1	0	0	0	0	0	0
1408	0	59	1	1	1	0	0	0	0	0	0	0	0	7	210	100	0	0	1	1	0	0	0	2	1	0	0	0	0	1	0	0
1409	0	37	1	1	0	0	0	0	0	0	0	1	1	3	226	150	0	1	0	0	0	0	0	1	0	1	0	0	1	0	0	0
1410	0	55	0	0	0	0	0	0	0	0	0	1	1	1	370	260	1	0	0	0	0	0	0	0	0	0	0	1	0	1	0	0
1411	0	58	1	0	1	1	0	0	0	0	0	1	1	3	353	350	0	1	1	1	0	0	0	0	0	1	0	0	1	0	0	0
1412	0	27	1	0	0	0	0	0	0	0	0	1	1	3	290	200	0	1	0	0	1	0	0	1	1	1	0	1	0	0	0	0
1413	0	65	0	0	0	0	0	0	0	0	0	1	1	8	310	450	0	0	1	2	0	0	0	0	1	1	0	1	0	0	0	0
1414	0	57	1	0	0	0	0	0	0	0	0	0	0	0	380	400	0	0	1	2	0	0	0	0	1	1	0	1	0	0	0	0
1415	0	61	1	0	0	0	1	0	0	0	0	0	0	8	233	100	0	0	1	1	0	0	0	2	0	1	0	0	0	0	0	0
1416	0	44	1	1	0	0	0	1	0	0	0	1	0	7	575	300	1	1	1	2	0	0	0	0	1	0	0	1	0	1	0	0
1417	0	57	1	0	0	0	1	0	0	0	0	0	0	2	482	380	0	1	1	2	0	0	0	1	1	1	0	0	0	0	0	0
1418	0	52	1	1	1	0	0	0	0	0	0	0	0	7	425	400	0	0	1	1	0	0	0	0	1	1	0	0	0	0	0	0
1419	0	33	0	1	1	1	1	0	0	0	0	1	1	7	290	400	0	0	1	2	0	0	0	4	0	0	0	0	0	0	0	0
1420	0	74	1	1	1	0	0	0	0	0	0	1	0	6	565	300	1	1	1	2	0	0	0	0	0	1	0	0	0	0	0	0
1421	0	44	1	1	1	0	0	0	0	0	0	0	0	1	472	500	1	0	1	2	0	0	0	0	0	0	0	0	0	0	0	0
1422	0	61	1	1	1	0	0	0	0	0	0	0	0	1	443	400	0	0	1	2	0	0	0	0	0	1	0	1	0	0	0	0
1423	0	40	0	1	0	0	0	0	0	0	0	1	1	5	301	800	0	0	1	1	0	0	0	0	0	1	0	1	0	0	0	0
1424	0	55	1	1	0	0	1	0	0	0	0	1	1	7	220	150	0	0	1	1	0	0	0	4	1	1	0	0	1	1	0	0
1425	0	74	1	0	0	0	1	0	0	0	0	0	0	2	381	300	0	1	1	2	0	0	0	0	0	1	0	1	0	0	0	0
1426	0	65	0	0	0	0	0	1	0	0	0	1	1	0	389	200	0	1	0	0	0	0	0	0	1	1	0	1	0	0	0	0
1427	0	67	1	1	1	0	0	0	0	0	0	0	0	2	288	400	1	1	1	2	0	0	0	0	0	1	0	1	0	0	0	0
1428	0	48	1	0	1	0	0	0	0	0	0	1	1	1	150	100	0	0	1	1	0	0	0	4	1	1	0	0	1	1	0	0
1429	0	76	0	0	1	0	0	0	0	0	0	0	0	2	216	105	0	1	1	2	0	0	0	0	1	1	0	0	1	1	0	0
1430	0	32	0	1	0	0	0	0	0	0	0	1	1	7	218	150	0	0	1	2	0	0	0	4	1	1	0	0	1	1	0	0
1431	0	78	0	0	0	0	0	0	0	0	0	0	0	7	257	150	0	0	1	1	0	0	0	2	0	0	0	0	0	0	0	0
1432	0	69	1	1	1	0	1	0	0	0	0	0	0	2	430	500	0	1	1	2	0	0	0	0	0	1	0	1	0	0	0	0
1433	0	35	0	0	0	0	0	0	0	0	1	1	0	7	515	300	0	1	1	2	0	0	0	0	1	1	0	1	0	0	0	0
1434	0	55	1	1	1	0	0	0	0	0	0	1	0	2	311	300	0	1	1	2	0	0	0	3	0	1	0	0	1	0	0	0
1435	0	50	0	0	0	0	0	0	0	0	0	0	0	7	282	200	0	0	1	1	0	0	0	0	0	1	0	1	0	0	0	0
1436	0	56	1	1	1	0	0	0	0	0	0	1	1	7	253	150	0	0	1	1	0	0	0	0	0	1	0	0	1	0	0	0
1437	0	61	1	1	1	0	1	0	0	0	0	0	0	6	460	300	0	1	1	2	0	0	0	0	0	1	0	1	0	0	0	0
1438	0	76	0	0	0	1	1	0	1	0	0	1	1	2	295	200	0	0	1	2	0	0	0	2	0	0	0	0	0	0	0	0
1439	0	65	1	0	1	1	0	0	0	0	0	0	0	2	269	200	0	1	1	2	0	1	0	0	0	1	0	0	0	1	0	0
1440	0	39	1	1	0	0	1	0	0	0	0	1	1	3	363	200	0	1	0	0	0	0	0	1	0	1	0	1	0	0	0	0
1441	0	60	0	0	0	0	1	0	0	0	0	1	1	3	327	200	0	1	1	1	0	1	0	0	0	1	0	0	0	0	0	1
1442	0	37	1	1	1	0	0	0	0	0	0	0	0	7	349	300	0	0	1	2	0	1	0	0	1	1	0	1	0	0	0	0
1443	0	65	0	0	0	1	0	0	1	0	0	0	0	1	410	800	1	1	1	2	0	0	0	1	0	1	0	1	0	0	0	0
1444	0	42	0	0	0	0	0	0	0	0	0	0	0	7	382	330	0	0	1	1	0	0	0	0	1	1	0	0	0	0	0	0
1445	0	64	1	1	1	1	1	1	0	0	0	1	1	1	280	150	0	0	1	1	0	0	0	4	1	1	0	0	1	1	0	0
1446	0	68	0	0	0	1	0	0	0	0	0	1	1	0	400	500	0	0	1	2	0	0	0	0	0	0	0	0	0	0	0	0
1447	0	59	1	1	1	0	0	0	0	0	0	0	0	0	435	300	0	1	1	1	0	0	0	0	0	0	0	1	0	0	0	0
1448	0	31	1	1	0	0	0	0	0	0	0	1	1	3	330	200	0	1	0	0	1	0	0	1	0	1	0	1	0	0	0	0
1449	0	59	1	0	1	0	1	0	1	0	0	1	0	2	422	400	0	1	1	2	0	0	0	1	1	1	0	0	1	0	0	0
1450	0	55	1	1	1	0	0	0	0	0	0	1	1	4	378	300	0	1	0	0	0	0	0	1	0	0	0	0	0	0	0	0
1451	0	70	1	0	0	0	0	0	0	0	0	0	0	0	250	300	0	0	1	1	0	0	0	0	1	1	0	0	1	1	0	0
1452	0	49	0	0	0	0	0	0	0	0	0	1	1	0	153	100	0	0	1	1	0	0	0	4	1	1	0	0	1	0	0	0
1453	0	57	1	1	1	0	1	0	1	0	0	1	1	2	279	200	0	0	0	0	0	0	0	0	0	1	0	0	1	0	0	0
1454	0	60	0	0	0	0	0	0	0	0	0	0	0	7	340	350	0	0	1	1	0	0	0	0	1	1	0	1	0	0	0	0
1455	0	63	1	1	1	1	0	0	0	0	0	0	0	1	250	100	0	0	1	1	0	0	0	0	0	1	0	1	0	0	0	0
1456	0	60	0	0	0	0	0	0	0	0	0	1	1	0	260	180	0	1	1	2	0	0	0	0	0	1	0	1	0	0	0	0
1457	0	44	1	1	1	0	0	0	0	0	0	1	1	7	350	300	0	0	1	2	0	0	0	0	0	1	0	1	0	0	0	0
1458	0	60	1	1	0	0	0	0	0	0	0	0	0	2	235	200	0	1	1	2	0	0	0	0	0	1	0	0	1	0	0	0
1459	0	32	1	0	0	0	0	0	0	0	0	1	1	4	116	200	0	0	1	2	0	0	0	0	0	1	0	0	1	0	0	0
1460	0	69	1	1	1	1	1	0	0	0	0	1	1	8	255	300	0	0	1	1	0	0	0	0	0	1	0	0	1	0	0	0
1461	0	61	0	0	0	1	0	0	0	1	1	1	1	0	340	300	0	0	1	2	1	0	0	0	0	0	1	0	0	0	1	0
1462	0	61	0	0	0	0	0	0	0	0	0	0	0	2	315	200	0	0	1	1	0	0	0	0	1	1	0	0	0	1	0	0
1463	0	65	0	0	0	0	1	0	0	0	0	1	0	0	311	300	0	1	1	2	0	0	0	0	0	1	0	0	0	0	0	0
1464	0	67	1	0	0	0	0	1	1	0	0	0	0	0	433	250	0	0	1	2	0	0	0	0	0	1	0	1	0	0	0	0
1465	0	66	0	0	0	0	0	0	0	1	1	1	0	5	195	100	0	0	1	1	0	0	0	4	1	1	0	1	0	1	0	0
1466	0	76	0	0	0	0	1	0	0	0	0	0	0	8	313	200	0	0	1	2	0	0	0	0	0	1	0	0	1	0	0	0
1467	0	59	0	0	0	0	0	0	0	0	0	1	1	8	426	300	0	1	1	2	0	0	0	1	0	0	0	0	0	0	0	0
1468	0	64	0	0	0	0	0	0	0	0	1	1	1	0	310	450	0	0	1	1	0	0	0	4	1	1	0	0	0	0	0	0
1469	0	61	1	1	0	0	0	0	0	1	1	1	1	5	285	260	0	0	1	1	0	0	0	0	0	1	0	1	0	0	0	0
1470	0	68	1	1	1	0	0	0	0	0	0	0	0	1	420	652	0	0	1	1	0	0	0	0	1	1	0	0	1	0	0	0
1471	0	76	1	1	0	0	0	0	0	0	0	1	1	6	390	200	0	1	1	1	1	1	0	0	1	1	0	0	0	1	0	1
1472	0	65	0	0	0	1	1	1	0	0	0	0	0	0	330	200	0	0	1	2	0	0	0	0	0	1	0	1	0	0	0	0
1473	0	75	1	0	0	0	0	0	0	0	1	0	0	7	251	200	0	0	1	1	0	0	0	0	1	1	0	1	0	1	0	0
1474	0	71	0	0	0	0	1	0	0	0	0	0	0	0	240	100	0	0	1	1	0	0	0	0	1	1	0	0	1	0	0	1
1475	0	37	1	1	0	0	0	0	0	0	0	0	0	7	445	300	0	0	1	1	0	0	0	0	0	1	0	1	0	0	0	0
1476	0	79	0	0	0	0	1	1	0	0	0	1	1	2	415	350	0	0	1	2	0	0	0	0	1	1	0	1	0	0	0	0
1477	0	61	1	0	1	0	0	0	0	0	0	1	1	7	440	300	0	0	1	2	0	0	0	0	0	1	0	1	0	0	0	0
1478	0	49	1	1	1	0	0	0	0	0	0	1	1	5	335	200	1	0	1	2	0	1	0	2	0	1	0	1	0	0	0	0
1479	0	54	0	0	0	0	0	0	0	0	0	0	0	2	270	200	0	0	1	2	0	0	0	0	1	1	0	0	1	1	0	0
1480	0	61	0	0	0	0	1	0	0	0	0	1	1	7	195	100	0	0	1	1	1	0	0	4	1	1	0	0	1	0	0	0
1481	0	72	1	1	1	0	0	0	0	0	0	1	1	1	260	100	0	0	1	2	0	0	0	3	0	0	0	0	0	0	1	0
1482	0	71	1	1	1	1	0	0	0	0	0	0	0	7	220	200	0	0	1	1	0	0	0	0	1	1	0	1	0	0	0	0
1483	0	79	0	0	0	0	0	0	0	0	0	0	0	0	320	200	0	0	1	1	0	0	0	0	1	1	0	1	0	0	0	0
1484	0	43	1	1	0	0	0	0	0	0	1	1	1	7	495	400	0	0	1	1	0	0	0	0	1	1	0	1	0	1	0	0
1485	0	68	0	1	0	0	0	0	0	0	0	0	0	3	195	200	0	1	0	0	0	0	0	0	1	1	0	1	0	0	0	0
1486	0	79	1	1	0	0	1	0	0	0	0	0	0	5	240	100	0	1	1	2	0	0	0	0	0	1	0	1	0	0	0	0
1487	0	67	1	0	0	0	1	1	0	0	0	1	1	0	240	200	0	0	1	1	0	0	0	0	1	1	0	1	0	1	0	0
1488	0	57	1	1	1	0	0	0	1	0	0	0	0	6	412	350	0	1	1	2	0	0	0	0	0	1	0	1	0	0	0	0
1489	0	26	1	1	1	0	0	0	0	0	0	0	0	3	320	300	0	1	0	0	0	0	0	1	0	1	0	0	1	0	0	0
1490	0	69	1	1	1	0	0	0	0	0	0	0	0	7	257	300	0	0	1	2	0	0	0	0	0	1	0	1	0	0	0	0
1491	0	64	1	1	1	0	0	0	0	0	0	1	0	4	215	400	0	0	1	2	0	0	0	0	0	1	0	0	1	0	0	1
1492	0	67	0	0	0	0	1	0	0	0	0	0	0	0	260	300	0	0	1	2	0	1	0	2	0	0	0	1	0	0	0	0
1493	0	57	0	0	0	0	1	0	0	0	0	0	0	5	605	300	1	1	1	2	0	1	0	0	1	1	0	1	0	0	0	1
1494	0	77	0	0	0	0	0	1	0	0	0	1	1	0	360	300	0	0	1	1	0	0	0	2	0	0	0	0	0	0	0	0
1495	0	61	1	1	1	0	0	0	0	0	0	1	1	2	323	400	0	0	1	2	0	0	0	0	0	1	0	1	0	0	0	0
1496	0	65	1	0	1	1	1	0	0	0	0	1	1	0	535	400	0	0	1	1	0	0	0	0	1	1	0	1	0	0	0	0
1497	0	65	0	0	0	0	1	0	1	0	0	1	1	8	172	100	0	0	1	1	0	0	0	0	1	1	0	0	1	0	0	0
1498	0	64	1	0	0	0	0	0	0	1	1	1	1	5	350	200	0	1	1	1	1	0	0	0	0	0	0	0	0	0	1	0
1499	0	70	0	0	0	0	1	0	0	0	0	1	1	3	230	150	0	0	1	2	0	0	0	0	0	1	0	0	1	0	0	0
1500	0	60	1	0	0	0	0	0	0	0	0	1	1	3	330	200	0	1	0	0	0	0	0	1	0	1	0	0	1	0	0	0
1501	0	29	1	1	0	0	0	0	0	0	0	0	0	3	325	500	0	1	0	0	0	0	0	1	1	1	0	0	1	0	0	0
1502	0	56	0	0	0	0	0	0	0	0	0	1	1	2	485	380	0	0	1	2	0	0	0	0	1	0	0	0	0	0	0	0
1503	0	54	1	1	1	1	0	0	0	0	1	1	1	1	240	200	0	0	1	1	0	0	0	0	1	1	0	0	0	0	0	0
1504	0	68	1	0	0	0	0	0	0	0	0	1	1	2	545	400	0	1	1	2	0	0	0	1	1	1	0	0	0	0	0	0
1505	0	33	1	0	0	0	0	0	0	0	0	1	1	4	375	200	0	1	0	0	1	1	0	1	0	0	0	0	1	0	0	1
1506	0	59	0	0	0	0	0	0	0	0	1	1	1	0	390	350	0	0	1	2	1	0	0	0	1	1	0	1	0	0	0	0
1507	0	77	0	0	0	1	0	0	0	0	0	1	1	2	179	150	0	0	1	2	0	0	0	0	1	1	0	0	1	1	0	0
1508	1	55	0	1	1	0	0	0	0	1	1	1	1	1	550	400	1	1	1	2	0	0	0	0	1	1	0	1	0	1	0	0
1509	1	59	1	1	1	0	1	0	1	0	0	0	0	7	588	500	0	0	1	2	0	0	0	0	1	1	0	1	0	0	0	0
1510	1	71	1	0	1	0	0	0	0	0	0	1	1	0	200	200	0	0	1	1	0	0	0	0	1	0	0	0	1	0	0	0
1511	1	70	1	1	1	0	0	1	0	0	0	1	1	2	384	400	0	1	1	2	0	0	0	1	0	1	0	0	0	0	0	0
1512	1	71	1	0	0	0	1	0	0	0	0	0	0	2	542	400	0	0	1	2	0	0	0	0	1	1	0	0	0	1	0	0
1513	1	52	0	0	1	0	0	0	0	0	0	0	0	7	326	300	0	0	1	1	0	0	0	0	0	1	0	1	0	0	0	0
1514	1	61	1	1	1	1	1	0	0	0	0	0	0	1	380	300	1	1	1	2	0	0	0	0	1	1	0	1	0	0	0	0
1515	1	72	1	0	0	0	1	0	0	0	0	0	0	3	446	300	0	1	1	2	0	0	0	1	0	1	0	1	0	0	0	0
1516	1	21	1	0	0	0	0	0	0	0	0	0	0	1	232	200	0	0	1	1	0	0	0	0	0	1	0	1	0	0	0	0
1517	1	54	1	1	1	0	0	0	0	0	0	0	0	5	201	200	1	0	1	2	0	0	0	0	0	0	0	0	0	0	0	0
1518	1	57	1	1	0	0	0	0	0	0	0	0	0	7	410	300	0	0	1	1	0	1	0	0	1	1	0	1	0	0	0	0
1519	1	51	1	0	0	0	1	0	0	0	0	0	0	0	428	220	0	0	1	2	0	0	0	0	1	1	0	0	0	0	0	0
1520	1	69	0	0	0	0	0	0	0	0	0	1	1	7	348	200	0	0	1	1	0	0	0	0	1	1	0	1	0	0	0	0
1521	1	54	1	1	1	1	1	0	0	0	0	0	0	6	428	300	0	1	1	1	0	0	0	0	0	1	0	0	1	0	0	0
1522	1	59	1	0	0	0	0	0	0	0	0	1	1	3	236	350	0	1	0	0	0	0	0	1	0	1	0	0	1	0	0	0
1523	1	67	0	0	0	0	0	0	0	0	0	0	0	2	206	200	0	1	1	2	0	0	0	0	0	1	0	0	1	0	0	0
1524	1	59	1	1	1	0	0	0	0	0	0	1	1	1	332	200	0	1	1	2	0	1	0	0	1	1	0	0	0	0	0	0
1525	1	60	0	0	0	0	1	0	0	0	0	0	0	2	446	500	0	1	1	2	0	0	0	0	1	1	0	0	1	1	0	0
1526	1	34	1	1	1	0	0	0	0	0	0	0	0	0	568	300	0	0	1	2	0	0	0	2	0	1	0	0	1	0	0	0
1527	1	31	0	0	0	0	0	0	0	0	0	1	1	8	364	200	0	0	0	0	0	0	0	0	0	0	0	0	0	0	0	0
1528	1	58	1	1	1	0	1	0	0	0	0	1	1	7	312	200	0	0	1	1	0	0	0	0	1	1	0	0	1	1	0	0
1529	1	55	1	1	1	0	0	0	0	0	0	0	0	1	392	300	0	0	1	1	0	0	0	0	0	1	0	1	0	0	0	0
1530	1	66	0	0	0	0	0	0	0	0	0	1	1	2	217	150	0	1	1	2	0	0	0	4	1	1	0	0	1	0	0	0
1531	1	59	0	0	0	0	0	0	0	0	0	1	1	8	175	180	0	0	0	0	0	0	0	0	0	1	0	1	0	0	0	0
1532	1	62	0	0	0	1	0	0	0	0	0	0	0	7	309	400	0	0	0	0	0	0	0	0	1	1	0	1	0	0	0	0
1533	1	54	1	1	1	0	0	0	0	0	0	1	1	8	178	300	0	0	1	2	1	0	0	0	0	1	0	0	1	0	0	0
1534	1	55	0	0	0	0	1	0	0	0	0	1	1	0	270	200	0	0	1	1	0	0	0	0	1	1	0	0	0	0	0	0
1535	1	51	0	0	0	0	0	0	0	0	0	1	1	1	220	180	0	1	1	2	0	0	0	0	0	1	0	0	0	0	0	0
1536	1	64	1	1	1	0	1	1	0	0	0	0	0	7	430	300	0	0	1	2	0	0	0	0	0	1	1	0	1	0	0	0
1537	1	75	0	0	0	0	0	0	0	0	0	1	1	2	224	500	0	1	1	1	0	0	0	0	1	1	0	0	0	0	0	0
1538	1	51	1	0	1	0	0	0	0	0	0	0	0	0	341	300	0	0	1	1	0	0	0	0	0	1	0	0	1	0	0	0
1539	1	37	1	1	1	0	0	0	0	0	0	0	0	0	313	300	0	0	1	2	0	0	0	4	1	1	0	1	1	0	0	0
1540	1	42	1	0	0	0	0	0	0	0	0	1	1	3	346	300	0	1	0	0	0	0	0	1	1	1	0	0	1	0	0	0
1541	1	55	1	1	0	1	1	0	0	0	0	1	1	2	271	200	0	0	1	2	0	0	0	0	1	1	0	1	0	1	0	0
1542	1	38	0	1	1	0	0	0	0	0	0	0	0	7	349	200	0	0	1	1	0	0	0	0	1	1	0	1	0	0	0	0
1543	1	56	0	0	0	0	0	0	0	0	0	1	1	4	219	200	0	0	1	2	0	0	0	0	1	1	0	0	1	0	0	0
1544	1	68	1	0	0	1	0	0	0	0	0	0	0	7	231	200	0	0	1	1	0	0	0	0	0	1	0	1	0	0	0	0
1545	1	57	1	0	0	0	1	0	0	0	0	1	1	0	268	300	0	0	1	2	0	0	0	0	1	1	0	0	0	0	0	0
1546	1	32	0	0	0	0	0	0	0	0	0	1	1	7	296	300	0	0	1	1	0	0	0	0	1	1	0	1	0	0	0	0
1547	1	75	0	0	0	0	0	0	0	0	0	1	1	0	538	400	0	0	1	1	0	0	0	0	1	0	0	1	0	0	0	0
1548	1	65	1	1	1	0	0	0	1	0	0	0	0	0	337	300	0	0	1	2	0	0	0	0	1	1	0	0	1	0	0	0
1549	1	21	0	0	0	0	0	0	0	0	0	1	1	2	237	300	0	1	1	2	0	0	0	0	0	1	0	0	1	0	0	0
1550	1	21	0	0	0	0	0	0	0	0	0	0	0	4	279	300	0	0	1	1	0	0	0	0	1	1	0	0	0	0	0	0
1551	1	58	1	1	1	1	0	0	0	0	0	1	1	3	411	400	0	1	0	0	0	0	0	1	0	1	0	0	0	0	0	0
1552	1	35	1	1	1	0	0	0	0	0	0	0	0	2	151	200	0	0	1	1	0	0	0	0	1	1	0	0	1	0	0	0
1553	1	70	0	0	0	0	1	0	0	0	0	0	0	0	287	150	0	0	1	2	0	0	0	2	0	0	0	1	0	0	0	0
1554	1	39	0	0	0	0	0	0	0	0	0	1	1	8	248	100	0	0	0	0	0	0	0	4	0	1	0	0	1	0	0	0
1555	1	73	1	0	0	0	1	0	0	0	0	1	1	0	326	300	0	0	1	2	0	0	0	0	0	0	0	0	0	0	0	0
1556	1	48	0	0	0	0	0	0	0	0	0	0	0	4	193	600	0	0	1	2	0	0	0	3	0	1	0	0	1	0	0	0
1557	1	72	0	0	0	1	0	1	0	0	0	1	1	2	249	300	0	1	1	1	0	0	0	0	1	1	0	1	0	0	0	0
1558	1	67	1	1	1	0	1	0	0	1	1	1	0	7	276	100	0	0	1	1	0	0	0	0	0	1	0	1	0	0	0	0
1559	1	75	1	1	1	0	1	0	0	0	0	0	0	0	270	100	0	0	1	1	0	0	0	0	0	1	0	1	0	0	0	0
1560	1	44	1	1	0	0	0	0	0	0	0	1	1	0	170	150	0	0	1	1	0	0	0	0	0	1	0	0	0	0	0	0
1561	1	50	1	1	1	0	0	0	0	1	0	1	1	0	255	100	0	0	1	2	1	0	0	0	1	1	0	0	1	1	1	0
1562	1	55	1	1	1	0	0	0	0	0	0	0	0	3	234	300	0	1	0	0	0	0	0	1	0	1	0	0	1	0	0	0
1563	1	81	1	1	1	0	0	0	0	0	0	1	1	0	155	100	0	0	0	0	0	0	0	4	1	0	0	0	1	0	0	0
1564	1	43	0	0	0	0	0	0	0	0	0	1	1	7	354	200	0	0	1	1	0	0	0	0	1	1	0	0	1	0	0	0
1565	1	32	1	0	0	0	0	0	0	0	1	1	0	8	367	400	1	1	1	2	0	0	0	0	0	1	0	0	0	0	0	0
1566	1	69	0	0	0	1	1	0	0	0	0	1	0	0	648	300	0	0	1	1	0	0	0	4	1	1	0	0	0	0	0	0
1567	1	61	0	0	0	0	1	0	0	0	0	0	0	0	270	220	0	0	1	1	0	0	0	0	0	1	0	0	1	0	0	0
1568	1	60	1	1	0	0	0	0	0	1	1	1	1	5	280	300	0	0	1	1	0	1	1	0	0	0	0	1	0	1	0	1
1569	1	75	1	0	0	0	0	0	0	0	0	1	1	2	203	100	0	0	1	1	0	0	0	4	1	1	0	0	1	0	0	0
1570	1	69	0	0	0	1	1	0	0	0	0	1	1	2	448	500	0	0	1	2	0	0	0	0	1	1	0	1	0	0	0	0
1571	1	47	1	0	0	0	0	0	0	0	0	1	0	0	330	400	0	0	1	1	0	0	0	0	0	1	0	1	0	0	0	0
1572	1	55	1	1	1	0	0	0	0	0	0	1	1	5	291	350	0	0	1	1	0	0	0	2	0	1	0	1	0	0	0	0
1573	1	51	1	1	1	0	1	0	0	0	0	0	0	7	214	150	0	0	1	2	0	0	0	0	0	1	0	0	1	0	0	0
1574	1	82	1	0	0	0	0	0	0	0	0	0	0	2	338	300	0	1	1	1	0	0	0	0	0	1	0	1	0	0	0	0
1575	1	40	0	0	0	0	0	0	0	0	0	1	1	3	368	400	0	1	0	0	0	0	0	1	1	1	0	0	0	0	0	0
1576	1	69	0	0	0	1	1	0	0	0	0	0	0	0	265	200	0	0	1	2	0	0	0	0	1	1	0	0	0	0	0	0
1577	1	48	1	0	0	0	0	0	0	0	0	1	1	0	236	120	0	0	1	1	1	0	0	0	0	0	0	1	0	0	0	0
1578	1	51	1	0	0	0	0	0	0	0	0	0	0	2	307	500	0	1	1	1	0	0	0	0	1	1	0	1	0	0	0	0
1579	1	65	1	1	1	0	1	0	0	0	0	1	1	6	451	200	0	0	1	1	0	0	0	0	1	0	0	1	0	0	0	0
1580	1	47	0	0	0	0	0	0	0	0	0	1	1	7	393	200	0	0	1	1	0	1	0	5	0	0	0	0	0	0	0	1
1581	1	23	0	0	0	0	0	0	0	0	0	1	1	4	222	300	0	1	0	0	1	0	0	1	0	1	0	0	1	0	0	0
1582	1	67	1	0	0	0	0	0	0	0	1	1	1	7	300	300	0	0	1	1	0	0	0	0	1	1	0	1	0	0	0	0
1583	1	53	1	1	1	0	1	0	0	0	0	1	0	7	427	280	0	0	1	1	0	0	0	0	1	1	0	0	1	0	0	0
1584	1	57	0	0	0	0	0	0	0	0	0	1	1	0	284	300	0	0	1	1	0	0	0	0	0	1	0	1	0	0	0	0
1585	1	81	0	0	0	0	1	0	0	0	1	1	0	2	233	350	0	0	1	1	0	0	0	0	0	0	0	1	0	0	0	0
1586	1	41	1	0	0	0	0	0	0	0	0	1	1	0	345	300	0	0	0	0	0	0	0	4	1	1	0	0	0	1	0	0
1587	1	17	1	0	0	0	0	0	0	0	0	1	1	3	263	300	0	1	0	0	0	0	0	1	1	1	0	0	0	0	0	0
1588	1	63	1	1	1	0	0	0	0	0	0	0	0	2	270	300	0	0	1	2	0	0	0	0	0	1	0	0	0	0	0	0
1589	1	30	1	0	0	0	0	0	0	0	0	1	1	3	260	500	0	1	0	0	0	0	0	1	1	1	0	0	1	0	0	0
1590	1	68	1	1	1	0	0	0	1	0	1	1	1	1	340	300	0	0	1	1	0	0	0	0	0	0	0	0	0	0	0	0
1591	1	43	1	1	1	0	0	0	0	1	1	1	1	0	257	200	1	1	1	2	1	0	0	0	0	1	0	0	1	0	1	0
1592	1	59	1	1	1	0	1	0	0	0	0	0	0	7	238	200	0	0	1	1	0	0	0	4	1	0	0	0	0	1	0	0
1593	1	73	1	1	0	0	0	0	0	0	0	0	0	8	353	100	0	0	1	1	0	1	0	0	0	1	0	0	1	0	0	0
1594	1	68	1	1	1	0	0	0	1	0	0	1	1	0	240	200	0	0	1	2	0	0	0	0	0	1	0	0	1	0	0	0
1595	1	59	1	1	1	0	0	0	0	0	0	1	1	1	243	200	0	0	1	1	0	0	0	4	1	1	0	1	0	0	0	1
1596	1	52	1	1	1	0	1	0	0	0	0	1	1	1	238	150	0	0	1	2	0	0	0	4	1	1	0	0	0	0	0	0
1597	1	58	1	1	1	0	1	0	0	0	0	1	0	1	225	100	0	0	1	1	0	0	0	0	1	1	1	0	1	1	0	0
1598	1	51	0	0	0	0	0	0	0	0	0	1	1	0	195	100	0	0	1	1	0	0	0	0	1	1	0	0	1	0	0	0
1599	1	38	0	0	0	0	0	0	0	0	0	1	1	7	477	300	0	0	1	1	0	0	0	0	1	1	0	1	0	0	0	0
1600	1	60	1	1	1	1	1	0	0	0	0	0	0	0	323	300	0	1	1	2	0	0	0	0	0	1	0	1	0	0	0	0
1601	1	30	1	0	0	0	0	0	0	0	0	0	0	7	480	400	1	0	1	2	0	0	0	0	1	1	0	1	0	0	0	0
1602	1	61	1	0	0	0	1	0	1	0	0	1	1	7	184	300	0	0	1	1	0	0	0	4	0	1	0	0	1	0	0	0
1603	1	71	1	1	0	1	1	0	0	0	0	1	1	0	194	420	0	0	1	1	0	0	0	0	1	1	0	0	0	0	0	0
1604	1	57	1	0	1	0	0	0	1	0	0	0	0	0	288	300	0	1	1	2	0	0	0	0	0	1	0	1	0	0	0	0
1605	1	36	1	0	0	1	1	0	0	0	0	1	1	3	487	360	0	1	0	0	0	0	0	1	0	1	0	0	1	0	0	0
1606	1	54	1	0	1	0	1	0	0	0	0	0	0	0	258	200	0	0	1	1	0	0	0	0	1	1	0	0	0	1	0	0
1607	1	34	1	1	1	0	0	0	0	0	0	0	0	7	257	150	0	0	1	2	0	0	0	2	0	0	0	1	0	0	0	0
1608	1	58	1	1	1	0	0	0	0	0	0	0	0	0	440	450	0	1	1	2	0	0	0	0	0	0	0	1	0	0	0	0
1609	1	71	0	0	1	0	0	0	0	0	0	0	0	7	226	300	0	0	1	1	0	0	0	0	0	1	0	0	0	0	0	0
1610	1	69	1	1	1	0	0	0	0	1	1	1	1	2	419	300	0	1	1	2	0	0	0	3	0	0	1	0	0	0	1	0
1611	1	70	1	1	1	0	0	0	0	0	0	1	1	2	421	400	1	1	1	2	0	0	0	0	0	1	0	1	0	0	0	0
1612	1	62	1	1	0	1	0	0	0	0	0	0	0	7	320	220	0	0	1	1	0	0	0	0	1	1	0	0	0	0	0	0
1613	1	86	0	0	0	0	1	1	0	0	0	1	1	2	302	250	0	0	1	1	0	0	0	0	1	1	0	0	0	0	0	0
1614	1	48	1	1	1	0	0	0	0	1	1	1	1	2	249	300	0	1	1	2	0	1	0	0	0	0	0	1	0	0	0	0
1615	1	55	1	1	1	0	0	0	0	0	0	1	1	8	444	900	0	0	1	2	0	0	0	0	0	0	0	0	1	0	0	0
1616	1	69	0	0	0	1	1	0	0	0	0	0	0	0	300	400	0	0	1	2	0	0	0	0	1	1	0	1	0	0	0	0
1617	1	50	1	1	1	0	0	0	0	0	0	1	1	4	343	400	0	0	0	0	0	0	0	0	0	1	0	0	0	0	0	0
1618	1	72	1	0	0	0	1	0	0	0	0	1	1	3	498	300	0	0	1	2	0	0	0	0	0	0	0	1	0	0	0	0
1619	1	67	0	0	0	0	1	0	0	0	0	1	1	7	248	800	0	0	1	2	0	0	0	0	0	1	0	1	0	0	0	0
1620	1	37	0	0	0	0	0	0	0	0	0	1	1	3	287	300	0	1	0	0	1	0	0	1	0	1	0	0	0	0	0	0
1621	1	59	0	0	0	0	0	0	1	0	0	1	1	0	280	200	0	0	1	1	0	0	0	0	0	1	0	1	0	0	0	0
1622	1	36	0	0	0	0	0	0	0	0	0	1	1	7	257	150	0	0	1	1	0	0	0	2	0	0	0	0	1	0	0	0
1623	1	56	1	1	1	1	1	0	0	0	0	1	1	1	365	300	0	0	1	2	0	0	0	0	1	1	1	0	1	1	0	0
1624	1	52	1	0	0	0	0	0	0	0	0	1	1	2	300	200	0	0	1	2	0	0	0	0	0	1	0	1	0	0	0	0
1625	1	55	0	0	0	0	0	0	0	0	0	1	1	2	327	600	0	1	1	1	0	0	0	0	0	1	0	1	0	0	0	0
1626	1	38	1	0	0	0	1	0	0	0	1	0	0	7	369	220	0	0	1	2	0	0	0	0	1	1	0	0	0	0	0	0
1627	1	48	1	0	0	0	1	0	0	0	1	1	0	1	439	800	1	0	1	2	0	0	0	0	0	1	0	0	0	0	0	0
1628	1	67	1	1	1	0	0	0	0	0	0	0	0	0	432	300	0	0	1	1	0	0	0	0	0	1	0	0	1	0	0	0
1629	1	75	1	1	1	0	0	0	0	0	0	0	0	2	168	400	0	1	1	2	0	0	0	0	0	1	0	0	1	0	0	0
1630	1	50	1	0	0	0	0	0	0	0	0	1	1	7	352	200	0	0	1	1	1	0	0	0	1	1	0	0	0	1	0	0
1631	1	65	0	0	0	0	0	0	0	1	0	1	1	3	238	100	0	0	1	2	1	0	0	0	0	0	0	1	0	0	1	0
1632	1	56	1	1	1	0	0	0	0	0	0	0	0	2	277	300	0	1	1	1	0	0	0	0	0	1	0	0	0	0	0	0
1633	1	75	0	0	0	1	1	0	0	0	0	1	1	2	465	350	0	1	1	2	0	0	0	0	1	1	0	0	0	0	0	0
1634	1	69	0	0	0	0	1	0	0	0	1	1	1	2	230	200	0	0	1	2	0	0	0	0	0	1	0	0	0	0	0	0
1635	1	62	1	0	1	0	1	0	0	0	0	0	0	2	213	200	0	1	1	2	0	0	0	0	0	1	0	0	1	0	0	0
1636	1	44	1	0	1	0	0	0	0	0	0	0	0	7	279	150	0	0	1	1	0	0	0	0	0	1	0	1	0	0	0	0
1637	1	51	1	1	1	0	0	0	0	0	0	0	0	3	280	200	0	1	0	0	0	0	0	1	1	1	0	1	0	0	0	0
1638	1	58	0	0	0	0	0	0	0	0	1	1	1	2	265	400	0	0	1	2	0	0	0	0	0	1	0	0	0	0	0	0
1639	1	71	0	0	0	0	0	0	0	0	0	1	0	0	301	200	0	0	1	2	0	1	0	0	1	1	0	1	0	0	0	0
1640	1	55	1	1	1	0	0	0	0	0	0	0	0	7	248	300	0	0	1	1	0	1	1	0	1	1	0	0	1	1	0	1
1641	1	60	1	1	0	0	1	0	0	0	0	1	1	0	283	300	0	0	1	1	0	0	0	0	1	1	0	1	0	0	0	0
1642	1	36	1	1	1	0	0	0	0	0	1	1	1	7	602	400	1	0	1	2	1	0	0	0	1	1	0	1	0	0	0	0
1643	1	54	1	0	0	0	0	1	0	0	0	1	1	7	191	100	0	0	1	1	1	0	0	0	0	0	0	0	0	0	0	0
1644	1	76	0	0	0	0	1	0	0	0	0	1	1	0	385	150	0	0	1	1	0	0	0	0	1	1	0	1	1	0	0	0
1645	1	66	1	0	0	0	0	0	0	0	0	0	0	2	335	400	0	1	1	1	0	0	0	0	1	1	0	0	0	0	0	0
1646	1	71	0	0	0	1	0	0	0	0	0	1	1	0	280	200	0	1	1	1	0	0	0	0	0	1	0	1	0	0	0	0
1647	1	49	0	0	0	0	0	0	0	0	0	0	0	3	359	400	0	0	1	2	0	0	0	1	1	1	0	1	0	0	0	0
1648	1	64	1	0	0	0	1	0	0	1	1	1	1	3	248	550	1	0	1	1	0	0	0	0	0	1	0	0	0	1	0	0
1649	1	65	1	1	0	0	0	0	1	0	0	1	1	3	171	200	0	0	1	2	0	0	0	0	1	1	0	0	1	0	0	0
1650	1	65	1	1	1	1	1	0	0	0	0	0	0	0	467	500	0	0	1	2	0	0	0	0	0	1	0	1	0	0	0	0
1651	1	59	1	0	0	0	1	1	0	0	0	1	1	3	467	400	0	1	0	0	1	0	0	1	1	1	0	1	0	0	0	0
1652	1	62	1	1	0	1	1	0	0	0	0	1	1	8	196	100	0	0	1	1	0	1	0	4	1	1	0	0	0	0	0	0
1653	1	73	1	1	0	0	1	0	0	0	0	1	1	0	316	300	0	0	1	2	0	0	0	0	0	0	0	1	0	0	0	0
1654	1	40	0	0	0	0	0	0	0	0	0	1	1	3	234	200	0	1	0	0	0	0	0	1	1	1	0	0	1	0	0	0
1655	1	61	1	0	1	0	0	0	0	0	0	0	0	7	382	200	0	0	1	2	0	0	0	0	1	1	0	0	0	0	0	0
1656	1	58	0	0	0	0	0	0	0	0	0	1	1	3	275	150	0	1	0	0	1	0	0	1	0	0	0	0	0	0	0	0
1657	1	30	0	0	0	0	0	0	0	0	0	1	1	7	343	200	0	0	1	1	0	0	0	0	1	1	0	1	0	0	0	0
1658	1	48	0	0	0	0	0	0	0	0	0	0	0	7	241	300	0	0	1	1	0	0	0	0	0	1	0	1	0	0	0	0
1659	1	46	1	1	0	1	1	0	0	0	0	0	0	7	379	300	0	0	1	1	0	0	0	0	0	1	0	1	0	0	0	0
1660	1	49	0	0	1	0	0	0	0	0	0	1	1	7	237	200	0	0	1	1	0	0	0	0	1	1	0	0	1	0	0	0
1661	1	53	1	1	1	0	0	0	1	0	0	0	0	0	405	300	0	0	1	2	0	0	0	0	1	0	0	1	0	0	0	0
1662	1	84	0	0	0	0	0	0	0	0	0	1	1	0	229	200	0	0	1	1	1	0	0	0	0	1	0	1	0	0	0	0
1663	1	50	1	0	1	1	0	0	0	0	0	1	1	8	296	300	1	1	1	2	0	0	0	0	0	0	0	0	0	0	0	0
1664	1	63	0	0	0	0	0	0	1	0	0	0	0	2	196	100	0	0	1	1	0	0	0	0	0	0	0	0	0	0	0	0
1665	1	72	0	0	0	1	1	0	0	0	0	1	1	0	166	100	0	0	1	1	0	0	0	0	1	0	0	0	1	1	0	0
1666	1	61	1	0	0	0	0	0	0	0	0	1	1	7	199	100	0	0	1	1	0	0	0	0	0	1	0	1	0	0	0	0
1667	1	58	0	0	0	0	0	0	0	0	0	1	1	8	250	300	0	1	1	1	0	0	0	0	0	0	0	0	0	0	0	0
1668	1	49	1	1	0	0	0	0	0	0	0	1	1	7	480	350	0	1	1	2	0	0	0	0	1	0	0	1	0	0	0	0
1669	1	69	0	0	0	0	1	0	0	0	0	0	0	2	200	200	0	0	1	1	0	0	0	0	0	1	0	1	0	0	0	0
1670	1	62	1	1	1	0	0	1	0	0	1	1	1	1	341	300	0	0	1	1	0	0	0	0	0	1	0	1	0	0	0	0
1671	1	50	1	1	1	0	0	0	0	0	0	0	0	3	489	300	1	0	1	2	0	0	0	0	0	0	0	1	0	0	0	0
1672	1	54	1	1	1	0	0	0	0	1	1	1	1	3	418	300	0	1	0	0	0	0	0	1	0	0	0	1	0	0	0	0
1673	1	60	1	1	0	1	1	0	0	0	1	1	1	0	171	200	0	0	1	1	0	0	0	0	0	1	0	1	0	0	0	0
1674	1	49	1	0	0	1	0	0	0	0	0	0	0	0	373	350	0	0	1	1	0	0	0	0	1	1	0	1	0	0	0	0
1675	1	60	1	0	1	0	1	0	0	0	0	0	0	0	210	200	0	0	1	1	0	0	0	4	1	1	0	0	1	1	0	0
1676	1	65	1	0	0	0	1	1	0	0	1	1	1	6	571	400	0	1	1	2	0	0	0	0	0	1	0	1	0	0	0	0
1677	1	52	0	0	0	0	1	0	0	0	0	1	1	5	213	300	1	0	1	1	1	0	0	0	0	0	0	1	0	1	0	0
1678	1	55	1	1	1	0	0	0	0	0	0	0	0	1	233	200	0	1	1	2	0	0	0	0	0	1	0	0	1	0	0	0
1679	1	55	0	0	0	0	1	0	0	0	0	0	0	7	170	250	0	0	1	1	0	0	0	0	0	1	0	1	0	0	0	0
1680	1	70	1	1	0	1	0	0	0	0	0	1	1	6	278	280	0	0	1	2	0	0	0	0	1	0	0	1	0	0	0	0
1681	1	38	1	0	0	0	0	1	0	0	0	1	1	3	168	100	0	1	0	0	1	0	0	1	1	1	0	0	1	0	0	0
1682	1	56	1	1	1	0	1	0	0	0	0	0	0	7	274	300	0	0	1	2	0	0	0	0	1	1	0	1	1	0	0	0
1683	1	52	1	1	1	0	0	0	0	0	0	1	1	7	272	200	0	0	1	1	0	0	0	0	0	1	0	1	0	0	0	0
1684	1	60	0	0	0	0	0	0	0	0	0	1	1	7	344	200	0	0	1	1	0	0	0	2	0	0	0	0	0	0	0	0
1685	1	77	0	0	0	0	1	0	0	0	0	1	1	0	313	300	0	0	1	1	0	0	0	0	1	1	0	0	1	0	0	0
1686	1	66	0	0	0	0	0	0	0	0	0	0	0	0	167	200	0	0	1	1	0	0	0	0	0	1	0	0	1	0	0	0
1687	1	77	0	0	0	0	1	0	0	0	0	1	1	0	243	200	0	0	1	1	0	0	0	0	1	1	0	1	0	0	0	0
1688	1	17	1	0	0	0	0	0	0	0	0	0	0	3	312	300	0	1	0	0	0	0	0	1	1	1	0	0	1	0	0	0
1689	1	34	0	0	0	0	0	0	0	0	0	0	0	8	428	300	1	1	1	2	0	0	0	0	1	1	0	1	0	0	0	0
1690	1	86	1	1	1	0	1	0	0	0	0	0	0	7	435	200	0	0	1	1	0	0	0	0	1	0	0	0	0	0	0	0
1691	1	45	1	0	0	0	1	0	0	0	0	1	1	0	340	300	0	1	1	2	0	0	1	0	0	0	0	1	0	0	0	0
1692	1	73	1	0	0	0	0	1	0	0	0	1	1	0	295	200	0	0	1	1	0	0	0	0	0	0	0	1	0	0	0	0
1693	1	69	1	1	1	0	1	0	0	0	1	1	1	2	380	200	0	1	1	2	0	0	0	0	1	1	0	1	0	0	0	0
1694	1	72	1	1	1	0	0	0	0	0	0	1	1	0	470	400	0	1	1	2	0	1	0	0	0	1	0	1	0	0	0	1
1695	1	48	1	0	0	0	1	0	0	0	0	1	1	5	275	200	0	0	1	1	0	0	0	0	0	0	0	1	0	0	0	0
1696	1	59	0	0	0	0	0	0	1	0	1	1	1	0	273	400	0	0	1	1	0	0	0	0	0	1	0	1	0	0	0	0
1697	1	72	1	0	0	0	0	0	0	0	0	0	0	0	204	300	0	0	1	1	0	0	0	0	1	1	0	1	1	1	0	0
1698	1	70	1	0	0	0	0	0	0	0	0	1	1	0	210	80	0	0	1	1	1	0	0	4	0	1	0	1	0	0	0	0
1699	1	78	1	1	0	0	0	0	0	0	0	1	1	2	379	400	0	1	1	1	0	0	0	0	0	1	0	0	0	0	0	0
1700	1	47	1	0	1	0	1	0	0	0	0	0	0	7	423	200	0	0	1	1	0	0	0	0	1	1	0	1	1	0	0	0
1701	1	72	1	1	0	0	0	0	1	0	0	1	1	7	426	300	0	0	1	2	0	1	0	0	0	0	0	1	0	0	0	0
1702	1	50	1	1	1	0	0	0	0	0	0	0	0	7	517	400	0	0	1	2	0	0	0	0	1	1	0	0	0	0	0	0
1703	1	23	0	0	0	0	0	0	1	0	0	0	0	3	295	400	0	1	0	0	0	1	0	1	0	1	0	0	1	0	0	1
1704	1	51	1	1	0	0	0	0	0	0	0	1	1	3	268	300	1	1	1	1	0	0	0	0	0	0	0	1	0	0	0	0
1705	1	60	1	1	1	0	0	0	0	0	0	0	0	6	392	400	0	1	1	2	0	0	0	0	1	0	0	1	0	0	0	0
1706	1	70	1	0	1	0	0	0	0	0	0	0	0	7	384	300	0	0	1	1	0	0	0	0	0	1	0	0	1	0	0	0
1707	1	60	1	1	1	0	0	0	0	0	0	0	0	2	270	300	0	1	1	2	0	0	0	0	1	1	0	1	0	0	0	0
1708	1	72	1	1	0	0	1	0	0	0	0	0	0	0	213	200	0	0	1	2	0	0	0	0	0	1	0	1	0	0	0	0
1709	1	55	0	1	1	0	0	0	1	0	0	0	0	4	193	200	0	0	0	0	0	0	0	0	0	1	0	0	1	0	0	0
1710	1	69	0	0	0	0	1	0	0	1	1	1	1	3	411	200	0	1	0	0	0	0	0	1	0	1	0	0	1	0	1	0
1711	1	61	1	1	1	1	1	0	0	0	0	0	0	6	453	500	0	1	1	1	0	0	0	0	1	1	0	0	0	0	0	0
1712	1	56	1	0	0	0	1	0	0	0	0	0	0	7	414	300	0	0	1	1	0	1	0	2	0	0	0	1	0	0	0	0
1713	1	52	1	1	1	0	0	0	0	0	1	1	1	1	550	300	1	1	1	2	0	1	0	0	0	1	0	0	0	0	0	1
1714	1	46	1	1	0	0	0	0	0	0	0	0	0	6	267	200	0	1	1	2	0	1	0	0	1	0	0	1	0	0	0	0
1715	1	57	1	1	1	0	0	0	0	1	0	1	1	3	516	300	1	1	0	0	0	0	0	1	0	0	0	0	0	0	1	0
1716	1	38	0	0	0	0	0	0	0	0	0	1	1	3	264	300	0	1	0	0	1	0	0	1	0	1	0	0	0	0	0	0
1717	1	73	0	0	0	0	0	0	0	0	0	1	1	2	303	300	0	1	1	2	0	0	0	0	0	0	0	1	0	0	0	0
1718	1	68	1	1	1	0	1	0	0	0	0	0	0	8	166	200	0	0	1	2	0	0	0	0	0	1	0	0	1	0	0	0
1719	1	69	1	1	1	0	1	0	0	0	0	0	0	8	299	400	0	0	1	1	0	0	0	4	1	1	0	1	0	0	0	0
1720	1	45	1	1	0	0	0	0	0	0	0	0	0	7	440	500	0	0	1	1	0	0	0	4	1	0	0	1	0	0	0	0
1721	1	51	1	1	1	0	0	0	0	0	0	1	1	3	339	200	0	1	0	0	1	0	0	1	0	1	0	0	1	0	0	0
1722	1	79	1	1	1	1	1	0	0	0	0	1	1	0	225	150	0	0	1	1	0	0	0	0	0	1	0	0	1	0	0	0
1723	1	65	1	1	1	0	1	0	0	0	0	1	1	1	384	400	0	0	1	1	0	0	0	0	1	1	0	0	0	0	0	0
1724	1	54	1	1	0	0	0	0	1	0	0	1	1	0	235	300	0	0	1	1	0	0	0	0	0	1	0	1	0	0	0	0
1725	1	48	0	0	0	0	0	0	0	0	0	0	0	8	265	200	0	0	1	2	0	0	0	0	0	0	0	0	0	0	0	0
1726	1	65	1	1	1	0	0	0	0	0	0	1	1	1	331	300	0	0	1	1	0	0	0	0	0	0	0	1	0	0	0	0
1727	1	34	1	1	1	0	0	0	0	0	0	0	0	7	234	200	0	0	1	1	0	0	0	2	0	0	0	1	0	0	0	0
1728	1	73	0	0	0	0	0	0	0	0	0	1	1	0	124	50	0	0	1	1	0	0	0	4	0	1	0	0	1	0	0	0
1729	1	75	0	0	0	0	0	0	0	0	0	1	1	0	209	320	0	0	1	1	0	0	0	0	1	1	0	1	0	0	0	0
1730	1	70	0	0	0	0	0	0	0	0	0	0	0	0	309	900	0	0	1	2	0	0	0	0	0	1	0	1	0	0	0	0
1731	1	79	1	0	1	1	1	0	0	0	0	0	0	0	386	200	0	0	1	1	0	0	0	0	1	1	0	0	1	0	0	0
1732	1	55	1	1	1	0	0	0	0	0	0	0	0	7	167	300	0	0	1	1	0	0	0	0	0	1	0	1	0	0	0	0
1733	1	61	1	1	1	0	1	0	0	0	0	1	1	1	337	200	0	0	1	1	0	0	0	0	1	1	0	0	0	0	0	0
1734	1	61	1	1	1	0	0	0	0	0	0	1	1	6	318	250	0	0	1	1	0	0	0	0	0	1	0	1	0	0	0	0
1735	1	44	1	1	1	0	0	0	0	0	0	0	0	7	469	280	0	0	1	1	0	1	0	0	0	1	0	0	1	0	0	0
1736	1	59	0	0	0	0	0	0	0	0	0	1	1	3	163	200	0	1	0	0	0	0	0	1	0	1	0	0	1	0	0	0
1737	1	61	1	0	0	0	1	0	0	0	0	1	1	0	436	500	0	0	1	1	0	0	0	0	0	1	0	0	0	0	0	0
1738	1	34	1	1	1	0	0	0	0	0	0	0	0	7	378	200	0	0	1	1	0	0	0	0	0	1	0	1	0	0	0	0
1739	1	52	1	1	1	1	1	0	0	0	0	1	1	7	368	600	0	0	1	1	0	0	0	0	0	1	0	1	0	0	0	0
1740	1	46	1	1	0	0	1	0	0	0	0	1	1	3	284	300	0	1	0	0	0	0	0	1	0	1	0	0	1	0	0	0
1741	1	34	1	1	0	0	0	0	0	0	0	1	1	2	181	150	0	1	1	2	1	0	0	0	1	1	0	0	0	0	1	0
1742	1	84	1	0	1	0	0	0	0	0	0	0	0	7	294	200	0	0	1	1	0	0	0	0	0	1	0	0	0	0	0	0
1743	1	54	1	1	0	0	1	1	0	1	1	1	1	2	688	400	1	0	1	2	1	0	0	0	1	0	0	0	0	0	1	0
1744	1	69	0	0	0	0	1	0	0	0	0	1	1	8	252	150	0	0	1	1	1	0	0	0	0	0	0	0	0	0	1	0
1745	1	55	1	0	1	1	0	0	0	0	0	0	0	2	350	400	0	0	1	1	0	0	0	0	0	1	0	0	1	0	0	0
1746	1	66	1	0	0	0	1	1	1	1	1	0	0	1	258	200	0	0	1	1	0	0	0	4	1	1	0	0	1	0	0	0
1747	1	74	0	0	0	0	0	0	0	0	0	1	1	0	210	200	0	0	1	1	0	0	0	0	0	1	0	1	0	0	0	0
1748	1	60	1	0	1	0	0	0	0	0	0	0	0	0	225	200	0	0	1	1	0	0	0	0	0	0	0	1	0	0	0	0
1749	1	68	1	1	1	0	0	0	1	0	0	0	0	8	283	400	0	0	1	1	0	0	0	0	1	1	0	0	0	0	0	0
1750	1	49	1	1	1	0	0	0	0	0	0	1	1	1	370	200	1	1	1	2	0	0	0	0	0	1	0	0	0	0	0	0
1751	1	51	1	0	0	0	0	0	0	0	0	1	1	3	349	320	0	1	0	0	1	0	0	1	0	1	0	0	0	0	0	0
1752	1	76	1	0	0	0	0	0	0	0	0	1	1	2	315	360	1	1	1	2	0	0	0	0	0	0	0	1	0	0	0	0
1753	1	48	0	0	0	0	0	0	0	0	0	1	1	3	213	100	0	1	0	0	1	0	0	1	1	1	0	0	1	0	0	0
1754	1	56	0	0	0	1	1	0	0	0	0	0	0	2	181	150	0	0	1	1	0	0	0	0	0	1	0	1	0	0	0	0
1755	1	61	1	1	0	0	1	0	0	0	0	1	1	1	350	200	1	0	0	0	0	1	0	0	0	1	0	1	0	0	0	0
1756	1	67	0	0	0	0	0	0	0	0	0	0	0	0	377	500	0	0	1	1	0	0	0	0	0	0	0	1	0	0	0	0
1757	1	49	0	0	0	0	1	0	0	0	0	0	0	7	178	100	0	0	1	1	0	0	0	4	1	1	0	0	1	0	0	0
1758	1	56	1	0	1	0	1	0	0	0	0	1	1	3	288	300	0	1	1	2	0	0	0	1	1	1	0	1	0	0	0	0
1759	1	65	1	0	0	1	1	0	0	0	0	0	0	7	187	100	0	0	1	1	0	0	0	0	0	1	0	1	0	0	0	0
1760	1	53	1	1	1	0	0	0	0	0	0	0	0	5	407	100	0	0	1	1	0	0	0	0	1	1	0	1	0	1	0	0
1761	1	58	1	1	1	0	1	0	0	0	0	0	0	1	201	100	0	0	1	1	0	0	0	4	1	1	0	0	1	0	0	0
1762	1	35	1	1	1	0	0	0	0	0	0	1	1	3	326	200	0	1	0	0	1	0	0	1	0	1	0	0	1	0	0	0
1763	1	60	1	1	1	0	0	0	0	0	0	1	1	2	258	300	0	0	1	1	0	0	0	0	0	1	0	1	0	0	0	0
1764	1	51	1	1	1	0	1	0	0	0	0	1	1	8	399	280	0	0	1	2	0	0	0	0	1	1	0	0	0	0	0	0
1765	1	68	1	1	1	0	0	0	0	0	0	0	0	7	189	100	0	0	1	1	0	0	0	4	1	1	0	0	1	0	0	0
1766	1	66	1	1	1	0	0	0	0	0	0	0	0	2	263	300	0	0	1	1	0	0	0	0	1	1	0	0	0	0	0	0
1767	1	61	1	1	1	0	1	0	0	1	1	1	1	2	318	210	0	1	1	2	1	0	0	0	0	1	0	0	1	0	1	0
1768	1	79	1	1	1	0	1	0	0	0	0	0	0	0	305	450	0	1	1	2	0	0	0	0	0	1	0	0	0	0	0	0
1769	1	69	0	0	0	0	0	0	0	1	0	1	1	2	332	300	0	1	1	1	0	0	0	0	1	1	0	0	1	0	0	0
1770	1	37	1	1	1	0	0	0	0	0	0	1	1	3	391	400	0	1	0	0	0	0	0	1	0	0	0	1	0	0	0	0
1771	1	80	0	0	0	0	0	1	0	0	0	1	1	0	242	400	0	1	1	2	1	0	0	0	0	1	0	0	1	0	0	0
1772	1	57	0	0	0	0	0	0	0	0	0	1	1	2	197	200	0	0	1	1	0	0	0	0	0	1	0	0	0	0	0	0
1773	1	53	1	1	0	0	0	0	0	0	0	0	0	0	164	100	0	0	1	1	0	0	0	0	0	1	0	1	0	0	0	0
1774	1	59	1	1	1	0	1	0	0	0	0	0	0	1	253	100	0	0	1	1	0	0	0	0	1	1	0	1	0	1	0	0
1775	1	47	0	0	0	0	0	0	0	1	1	1	1	7	297	200	0	0	1	1	1	0	0	2	1	0	0	1	0	1	1	0
1776	1	49	1	1	1	0	0	0	0	0	0	1	1	7	309	500	0	0	1	1	0	0	0	0	1	1	0	1	0	0	0	0
1777	1	75	0	0	0	0	1	0	0	0	0	0	0	7	229	100	0	1	1	2	0	0	0	0	0	1	0	1	0	0	0	0
1778	1	76	1	1	1	0	1	1	0	0	0	1	1	2	589	400	1	0	1	2	0	0	0	0	1	1	0	1	0	0	0	0
1779	1	60	0	0	0	0	0	0	0	0	0	1	1	2	452	500	0	0	1	2	0	1	0	0	1	1	0	1	0	0	0	1
1780	1	75	1	1	0	1	1	0	0	0	0	1	1	0	274	400	0	0	1	1	0	0	0	0	0	0	0	1	0	0	0	0
1781	1	84	0	0	0	0	1	1	0	0	0	1	1	2	232	150	0	1	1	2	0	0	0	0	0	1	0	1	0	0	0	0
1782	1	69	1	0	1	1	0	0	1	0	0	0	0	0	226	200	0	0	1	1	0	0	0	0	1	1	0	1	0	0	0	0
1783	1	47	1	1	0	1	0	0	0	1	1	1	1	0	476	500	1	0	1	2	1	0	0	0	0	1	0	0	0	0	1	0
1784	1	52	0	0	0	0	0	0	0	0	0	1	1	2	435	300	0	1	1	1	1	0	0	0	1	0	0	1	0	1	0	0
1785	1	53	1	1	1	0	0	0	0	0	0	0	0	6	253	250	0	0	1	2	0	1	0	0	1	0	0	1	0	1	0	0
1786	1	55	1	1	0	0	1	1	0	0	0	1	1	8	213	150	0	0	1	1	0	0	0	0	1	1	0	1	0	0	0	0
1787	1	71	1	1	1	0	1	0	0	0	0	0	0	7	248	300	0	0	1	1	0	1	0	0	1	1	0	1	0	1	0	0
1788	1	80	0	0	0	0	0	0	0	0	0	1	1	0	175	100	0	0	0	0	0	0	0	0	0	1	0	0	1	0	0	0
1789	1	19	1	0	0	0	0	0	0	0	0	1	1	3	296	200	0	1	0	0	0	0	0	1	0	1	0	1	0	0	0	0
1790	1	59	1	0	0	0	0	0	0	0	0	0	0	0	447	400	0	0	1	2	0	0	0	0	0	0	0	1	0	0	0	0
1791	1	77	0	0	0	0	0	1	0	0	0	0	0	2	339	300	0	1	1	2	0	0	0	0	1	1	0	0	1	0	0	0
1792	1	86	0	0	0	0	1	0	0	0	0	0	0	0	181	200	0	0	0	0	0	0	0	0	0	1	0	1	0	0	0	0
1793	1	55	1	0	0	0	0	0	1	0	0	1	1	3	224	200	0	1	0	0	0	0	0	0	0	0	0	0	0	0	1	0
1794	1	61	0	0	0	0	1	0	0	1	0	1	1	7	135	100	0	0	1	1	0	0	0	4	1	0	0	0	1	0	0	0
1795	1	73	0	0	0	0	1	0	0	0	0	0	0	0	222	200	0	0	1	1	0	0	0	4	1	1	0	1	0	1	0	0
1796	1	81	0	0	0	0	0	1	0	0	0	1	1	8	324	150	0	0	1	1	0	0	0	0	1	1	0	1	0	1	0	0
1797	1	45	0	1	1	0	0	0	0	0	0	1	1	7	155	200	0	0	1	1	1	0	0	4	1	1	0	0	1	0	0	0
1798	1	31	1	1	1	0	0	0	0	0	0	1	1	7	375	300	0	0	1	1	0	0	0	0	0	1	0	1	0	0	0	0
1799	1	65	1	1	1	0	1	0	0	0	0	0	0	6	317	200	0	0	1	1	0	0	0	0	1	1	0	0	1	0	0	0
1800	1	65	1	1	1	0	1	0	0	0	0	0	0	1	619	400	1	0	1	2	0	0	0	0	0	0	0	1	0	0	0	0
1801	1	36	1	1	1	0	0	0	0	0	0	1	1	3	286	400	0	1	0	0	1	0	0	1	0	1	0	0	0	0	0	0
1802	1	77	1	0	0	0	0	0	0	0	0	0	0	2	426	300	0	1	1	2	0	0	0	0	1	0	0	0	0	0	0	0
1803	1	34	1	0	0	0	0	0	0	0	0	0	0	8	352	300	0	0	1	1	0	0	0	0	0	1	0	1	0	0	0	0
1804	1	45	0	0	0	0	0	0	0	0	0	1	1	7	199	200	0	0	1	1	1	0	0	0	1	1	0	1	0	0	0	0
1805	1	56	1	1	1	0	0	0	0	1	1	1	1	3	170	150	0	1	0	0	0	0	0	1	0	1	0	0	1	0	0	0
1806	1	60	0	0	0	0	0	0	0	1	0	1	1	8	314	300	1	0	1	2	0	1	1	0	0	0	0	0	0	0	0	1
1807	1	57	0	0	0	0	0	0	0	0	0	0	0	0	308	300	0	0	1	1	0	0	0	0	1	1	0	1	0	0	0	0
1808	1	69	1	1	1	0	1	1	0	0	0	1	1	1	219	300	0	0	1	1	0	0	0	4	1	1	0	0	1	0	0	0
1809	1	33	1	1	0	0	0	0	0	0	0	0	0	7	487	500	0	0	1	2	0	0	0	0	1	1	0	1	0	1	0	0
1810	1	76	0	0	0	0	0	0	0	0	0	0	0	2	452	240	0	1	1	2	0	0	0	0	1	1	0	0	0	0	0	0
1811	1	66	1	1	1	0	1	0	0	0	0	1	1	5	256	400	0	0	1	2	0	0	0	0	1	1	0	1	0	1	0	0
1812	1	16	1	1	1	0	0	0	0	0	0	0	0	3	317	400	0	1	0	0	0	0	0	1	0	1	0	0	1	0	0	0
1813	1	70	1	1	0	1	1	0	0	0	1	0	0	1	398	400	0	1	1	2	0	0	0	1	1	1	0	0	1	0	0	0
1814	1	71	0	0	0	1	1	0	0	0	0	1	1	0	219	250	0	0	1	2	1	0	0	0	1	0	0	1	0	1	1	0
1815	1	60	1	1	1	0	1	0	0	0	0	1	1	2	276	300	0	1	1	2	0	0	0	0	1	1	0	0	0	0	0	0
1816	1	46	1	1	1	0	0	0	0	0	0	0	0	7	348	200	0	0	1	2	0	0	0	0	0	1	0	1	0	0	0	0
1817	1	80	1	0	1	1	1	0	0	0	0	1	1	7	180	100	0	0	1	1	0	1	0	0	0	1	0	0	1	0	0	0
1818	1	62	1	1	1	0	1	0	0	0	0	1	1	3	429	800	0	1	0	0	1	1	1	1	0	0	0	1	0	0	0	1
1819	1	58	0	0	0	0	0	0	0	1	1	1	1	2	284	200	0	1	1	1	0	0	0	0	1	1	0	0	0	0	0	0
1820	1	74	1	0	0	0	0	0	0	0	0	0	0	7	210	150	0	0	1	1	0	0	0	0	1	1	0	0	1	0	0	0
1821	1	58	1	1	1	0	1	0	0	0	0	1	1	0	303	200	0	0	1	1	0	0	0	0	0	0	0	1	0	0	0	0
1822	1	53	0	0	1	0	0	0	0	0	0	0	0	7	200	150	0	0	1	1	0	0	0	0	0	1	0	1	0	0	0	0
1823	1	22	1	0	0	0	0	0	0	0	0	1	1	4	199	200	0	1	1	1	0	0	0	0	0	1	0	0	1	0	0	0
1824	1	69	1	1	1	0	0	0	1	1	1	1	1	7	477	400	0	0	1	2	0	0	0	0	1	1	0	1	0	0	0	0
1825	1	64	0	0	0	0	1	0	0	0	0	1	1	7	343	150	1	0	1	1	0	0	0	0	0	1	0	0	0	0	0	0
1826	1	55	0	0	0	0	1	0	0	0	0	0	0	0	511	350	0	0	1	1	0	0	0	0	0	0	0	1	0	1	0	0
1827	1	36	0	0	0	0	0	0	0	0	0	0	0	7	251	150	0	0	1	1	0	0	0	0	0	1	0	1	0	0	0	0
1828	1	67	0	0	0	0	1	0	0	0	0	0	0	5	356	300	0	0	1	2	0	0	0	0	0	0	0	1	0	0	0	0
1829	1	72	0	0	0	1	0	0	0	0	1	0	0	1	364	200	0	1	1	2	0	0	0	0	0	1	0	0	0	0	0	0
1830	1	57	1	1	1	0	0	0	1	0	0	1	1	1	172	200	0	0	1	1	1	0	0	4	1	1	0	0	1	0	0	0
1831	1	70	1	1	1	0	1	0	0	0	0	1	1	1	263	200	0	0	1	2	0	0	0	0	1	1	0	1	0	0	0	0
1832	1	51	1	1	1	0	0	0	0	0	0	0	0	7	225	150	0	0	1	2	0	0	0	3	0	0	0	0	0	0	0	0
1833	1	54	1	1	1	0	0	0	0	0	0	0	0	7	283	200	0	1	1	2	0	0	0	0	0	1	0	1	0	0	0	0
1834	1	44	1	0	1	0	0	0	0	0	0	0	0	7	494	300	0	0	1	1	0	0	0	0	1	0	0	1	0	0	0	0
1835	1	36	0	0	0	0	0	0	0	0	0	1	1	3	253	300	0	1	0	0	1	0	0	1	0	1	0	0	0	0	0	0
1836	1	70	0	0	0	0	0	0	0	0	0	1	1	0	407	300	0	0	1	1	0	0	0	0	0	0	0	1	0	0	1	0
1837	1	64	1	1	1	0	0	0	0	0	0	0	0	5	374	200	0	0	1	2	0	0	0	0	1	0	0	1	0	0	0	0
1838	1	55	1	0	0	1	0	0	1	0	0	0	0	7	448	400	0	0	1	1	0	0	0	0	0	0	0	1	0	0	0	0
1839	1	60	1	1	1	0	0	0	0	0	0	1	1	1	178	200	0	0	1	1	0	0	0	4	1	1	0	0	1	0	0	0
1840	1	54	0	0	0	0	0	0	0	0	0	1	1	0	330	280	0	0	1	1	0	0	0	0	1	1	0	0	1	0	0	0
1841	1	34	0	0	0	1	0	0	0	0	1	0	0	7	352	300	1	0	1	1	0	0	0	0	0	0	0	1	0	1	0	0
1842	1	69	0	0	0	0	0	0	0	0	1	1	1	6	401	200	0	0	1	1	0	0	0	0	0	1	0	1	0	0	0	0
1843	1	82	1	0	1	0	0	0	0	0	0	1	1	0	282	150	0	0	1	1	0	0	0	0	1	1	0	0	1	1	0	0
1844	1	76	1	0	0	0	1	0	0	0	0	0	0	2	277	200	0	0	1	1	0	0	0	0	0	1	0	1	0	0	0	0
1845	1	53	0	0	0	0	0	0	0	0	0	0	0	0	274	150	0	0	1	1	0	0	0	0	1	1	0	0	0	1	0	0
1846	1	49	0	0	0	0	0	0	0	0	0	0	0	0	158	150	0	0	1	2	0	0	0	0	1	1	0	0	1	0	0	0
1847	1	67	1	1	0	1	1	0	0	0	0	1	1	0	377	300	0	0	1	1	0	1	0	0	0	0	0	1	0	0	0	0
1848	1	44	0	0	0	1	0	0	0	0	1	0	0	7	364	300	0	0	1	1	0	1	1	0	0	1	0	1	0	0	0	0
1849	1	73	1	1	1	0	0	1	0	0	0	0	1	7	194	150	0	0	1	1	0	0	0	4	1	1	0	1	1	0	0	0
1850	1	54	0	0	0	0	0	0	0	0	0	1	1	7	349	400	0	0	1	1	0	0	0	0	0	0	0	1	0	0	0	0
1851	1	69	0	0	0	0	0	0	0	0	0	0	0	7	198	200	0	0	1	2	0	0	0	0	0	1	0	1	0	0	0	0
1852	1	44	0	0	0	0	0	0	0	0	0	1	1	8	303	200	0	0	1	1	0	0	0	4	0	1	0	0	1	0	0	0
1853	1	60	0	0	0	0	0	0	0	0	0	1	1	0	228	150	0	0	1	1	0	0	0	4	1	1	0	0	1	0	0	0
1854	1	69	1	1	1	0	0	0	0	0	0	1	1	1	482	300	0	0	1	2	0	0	0	0	1	1	0	0	0	0	0	0
1855	1	69	1	1	1	0	0	0	0	0	0	1	1	8	219	150	0	0	1	2	0	0	0	4	1	1	0	0	1	0	0	0
1856	1	50	1	1	1	0	1	0	0	0	0	1	1	7	212	300	0	0	1	2	0	0	0	0	1	0	0	0	0	0	0	0
1857	1	69	1	1	1	0	0	0	0	0	0	0	0	7	184	200	0	0	1	1	0	0	0	0	1	1	0	0	0	0	0	0
1858	1	66	1	0	0	0	1	0	0	0	0	1	1	0	472	300	0	0	1	1	0	0	0	0	1	1	0	1	0	0	0	0
1859	1	72	0	0	0	1	0	0	0	0	0	1	1	2	313	500	0	0	1	2	0	0	0	0	1	0	0	1	0	1	0	0
1860	1	44	1	0	0	1	1	0	0	0	1	0	1	7	453	350	1	1	1	2	0	0	0	0	0	1	0	1	0	0	0	0
1861	1	65	0	0	0	0	0	0	0	1	0	1	1	0	157	100	0	1	1	2	1	0	0	0	1	1	0	0	1	0	1	0
1862	1	52	1	0	1	0	0	0	0	0	0	1	1	3	524	800	0	1	0	0	0	0	0	1	1	1	0	0	0	0	0	0
1863	1	51	0	0	0	0	0	0	0	0	0	1	1	7	343	300	0	0	1	2	0	0	0	2	0	0	0	0	0	0	0	0
1864	1	67	1	1	0	0	1	0	0	0	0	1	1	8	238	300	0	0	1	1	0	0	0	4	1	1	0	0	1	0	0	0
1865	1	58	0	1	0	0	1	0	0	0	0	0	0	0	257	200	0	0	1	1	0	0	0	0	1	1	0	0	1	0	0	0
1866	1	64	1	1	0	0	0	0	0	0	0	1	1	0	242	300	0	0	1	1	0	0	0	0	0	1	0	1	0	0	0	0
1867	1	33	1	1	1	0	0	0	0	0	0	0	0	8	153	80	0	0	0	0	0	0	0	0	1	1	0	0	1	1	0	0
1868	1	30	0	0	0	0	0	0	0	0	0	1	1	3	253	300	0	1	0	0	0	0	0	1	0	1	0	0	0	0	0	0
1869	1	74	0	0	0	0	1	0	0	0	0	1	1	7	401	300	0	0	1	1	0	0	0	0	0	1	0	1	0	0	0	0
1870	1	56	1	0	1	0	0	0	0	0	0	0	0	0	434	300	0	1	1	2	0	0	0	0	0	1	0	1	0	0	0	0
1871	1	70	0	0	0	1	1	0	0	0	0	0	0	0	228	280	0	0	1	1	0	0	0	0	1	1	0	1	0	0	0	0
1872	1	71	1	1	0	0	1	0	0	0	1	1	1	0	378	150	0	0	1	1	1	0	0	0	0	0	0	0	0	0	1	0
1873	1	47	1	0	0	0	0	0	0	0	0	0	0	7	351	250	0	0	1	1	0	0	0	0	0	0	0	1	0	0	0	0
1874	1	64	0	0	0	0	1	0	0	0	0	0	0	0	292	150	0	0	1	1	0	0	0	0	1	1	0	0	1	1	0	0
1875	1	71	0	0	0	0	0	1	0	0	0	1	1	7	223	150	0	0	1	1	0	0	0	4	1	1	0	0	1	0	0	0
1876	1	59	0	0	0	0	1	0	0	0	0	0	0	0	327	350	0	0	1	1	0	0	0	0	1	1	0	0	0	0	0	0
1877	1	67	1	0	0	0	1	0	0	0	0	1	1	1	174	150	0	0	1	1	0	0	0	4	1	1	0	0	1	0	0	0
1878	1	57	1	0	0	0	0	0	0	0	0	0	0	6	214	50	0	0	1	1	0	0	0	0	0	1	0	1	0	0	0	0
1879	1	78	1	1	0	0	0	0	0	0	0	0	0	0	224	100	0	0	1	2	0	0	0	4	1	1	0	0	1	0	0	0
1880	1	23	0	0	0	0	0	0	0	0	0	0	0	3	291	300	1	1	0	0	0	0	0	1	0	1	0	0	0	0	0	0
1881	1	80	0	0	0	0	0	0	0	0	0	1	1	0	435	200	0	0	1	2	0	0	0	0	1	1	0	1	0	0	0	0
1882	1	53	0	0	0	0	0	0	0	0	0	0	0	7	290	320	0	0	1	1	0	0	0	0	0	0	0	1	0	0	0	0
1883	1	81	1	0	0	1	1	1	0	0	0	0	0	2	433	350	0	0	1	1	0	0	0	0	0	0	0	1	0	0	0	0
1884	1	51	1	0	0	0	0	0	0	0	0	1	1	3	177	100	0	0	0	0	0	0	0	0	0	1	0	0	0	0	1	0
1885	1	38	0	0	0	0	0	0	0	0	0	0	0	3	376	300	0	1	1	2	0	0	0	0	0	0	0	0	0	0	0	0
1886	1	44	0	0	0	0	0	0	0	0	0	1	1	8	223	150	0	0	1	2	0	0	0	4	1	1	0	0	1	0	0	0
1887	1	69	1	1	1	0	1	0	0	0	0	0	0	5	424	200	1	0	1	1	0	0	0	0	0	0	0	1	0	0	0	0
1888	1	74	1	0	0	0	0	0	0	0	0	1	1	8	291	400	0	0	1	2	0	0	0	0	0	0	0	1	0	0	0	0
1889	1	70	1	1	1	0	0	0	0	0	0	1	1	0	409	700	0	0	1	2	0	1	0	0	0	1	0	1	0	0	0	1
1890	1	66	0	0	0	0	0	0	0	0	0	1	1	3	216	200	0	1	0	0	1	0	0	1	0	1	0	0	1	0	0	0
1891	1	56	1	1	1	0	0	0	0	0	0	1	1	0	222	150	0	0	1	2	0	0	0	0	1	0	0	1	0	1	0	0
1892	1	66	1	1	1	0	0	0	0	0	1	1	0	1	428	300	0	0	1	1	0	0	0	0	0	0	0	1	0	0	0	0
1893	1	55	0	0	0	0	0	0	0	0	1	1	1	7	257	200	0	0	1	2	0	0	0	0	0	1	0	1	0	0	0	0
1894	1	53	1	1	1	0	0	0	0	0	0	0	0	1	446	200	0	0	1	1	0	0	0	0	1	1	0	0	0	0	0	0
1895	1	70	0	0	0	0	0	0	0	0	0	1	1	0	308	200	0	1	1	1	0	0	0	0	1	1	0	1	0	0	0	0
1896	1	72	0	0	0	0	0	0	0	1	1	1	1	7	214	200	0	0	1	1	1	0	0	0	0	1	0	0	0	0	1	0
1897	1	86	1	1	1	0	0	0	0	0	0	1	1	5	486	300	0	0	1	2	0	0	0	0	1	1	0	1	0	1	0	0
1898	1	52	0	0	0	0	0	0	0	0	0	1	1	8	272	200	0	1	1	1	1	0	0	0	0	0	0	0	0	0	0	0
1899	1	56	1	0	0	1	0	1	0	0	0	1	1	3	522	400	0	1	1	2	0	1	1	1	0	1	0	1	0	0	0	1
1900	1	64	1	0	1	0	0	0	0	0	0	1	1	0	349	300	0	0	1	2	0	0	0	0	0	0	0	1	0	0	0	0
1901	1	24	1	1	0	0	0	0	0	0	0	1	1	3	339	700	0	0	1	1	0	0	0	3	0	0	0	1	0	0	0	0
1902	1	60	0	0	0	0	0	0	0	0	0	0	0	0	188	200	0	0	1	1	0	0	0	0	0	1	0	1	0	0	0	0
1903	1	70	1	0	1	0	1	0	0	0	0	0	0	3	411	300	0	1	1	2	0	0	0	0	0	1	0	1	0	0	0	0
1904	1	71	1	1	0	0	1	0	0	0	0	0	0	2	345	300	0	1	1	1	0	0	0	0	0	1	0	1	0	0	0	0
1905	1	22	1	0	0	0	0	0	0	0	0	1	1	0	272	300	0	0	1	1	0	0	0	3	0	0	0	1	0	0	0	0
1906	1	22	1	0	0	0	0	0	0	0	0	1	1	2	270	200	0	0	1	1	0	0	0	0	1	0	0	1	1	0	0	0
1907	1	52	0	0	0	0	0	0	0	0	0	1	1	0	303	300	0	0	1	1	0	1	0	4	1	1	0	1	0	0	0	0
1908	1	68	0	0	0	0	1	0	0	0	0	1	1	0	263	200	0	0	1	1	0	0	0	0	1	1	0	1	0	1	0	0
1909	1	59	1	1	1	0	0	0	0	0	1	0	1	3	460	300	0	1	1	2	0	0	0	1	0	1	0	1	0	0	0	0
1910	1	77	1	1	1	1	1	0	0	0	0	1	1	3	328	600	0	1	1	2	0	0	0	4	0	0	0	1	0	0	0	0
1911	1	73	0	0	0	0	1	1	0	0	0	1	1	0	224	300	0	0	1	2	0	0	0	0	0	0	0	1	0	1	0	0
1912	1	31	1	1	1	0	0	0	0	0	0	0	0	0	264	200	0	0	1	2	0	0	0	0	1	0	0	1	0	1	0	0
1913	1	71	1	1	0	1	1	0	0	0	0	0	0	7	202	200	0	0	1	1	0	0	0	0	1	1	0	0	0	0	0	0
1914	1	52	1	1	0	0	0	0	0	0	0	1	1	4	485	600	0	1	0	0	0	0	0	1	0	0	0	0	0	0	0	0
1915	1	62	0	0	0	0	0	0	0	0	0	1	1	3	333	300	0	1	1	1	0	0	0	1	0	0	0	0	0	0	0	0
1916	1	47	1	0	0	0	1	0	0	0	1	1	1	0	386	500	0	0	1	2	1	0	0	0	0	0	0	1	0	0	1	0
1917	1	52	0	0	0	0	0	0	0	0	0	1	1	3	385	300	0	1	1	1	1	0	0	1	1	1	0	0	0	0	0	0
1918	1	68	0	0	0	1	1	0	0	0	0	1	1	0	243	350	0	0	1	1	0	0	0	0	0	0	0	1	0	0	0	0
1919	1	31	0	0	0	0	0	0	0	0	0	0	0	7	315	200	0	0	1	1	0	0	0	0	0	0	0	1	0	0	0	0
1920	1	51	0	0	0	0	0	0	0	0	0	0	0	5	300	400	0	0	1	1	0	0	0	0	0	1	0	1	0	0	0	0
1921	1	37	0	0	0	0	0	0	0	1	0	1	1	3	380	300	0	0	0	0	0	0	1	0	0	0	0	1	0	0	0	1
1922	1	68	1	1	1	0	0	0	0	0	0	0	0	4	182	200	0	0	1	2	0	0	0	0	1	1	0	0	1	0	0	0
1923	1	59	0	0	0	0	0	0	0	0	0	1	1	0	228	150	0	0	1	1	0	0	0	0	1	1	0	1	0	0	0	0
1924	1	57	1	0	0	0	1	0	0	0	0	1	1	2	248	300	0	0	1	1	0	1	0	0	1	1	0	0	1	1	0	1
1925	1	61	0	0	0	0	0	0	0	0	0	1	1	2	239	300	0	0	1	1	0	0	0	0	0	0	0	1	0	0	0	0
1926	1	57	0	0	0	0	0	0	0	0	1	0	0	7	307	200	0	0	1	1	0	0	0	0	0	1	0	1	0	0	0	0
1927	1	50	1	1	0	1	0	0	0	0	0	0	0	7	251	300	0	0	1	1	0	0	0	0	0	1	0	1	0	0	0	0
1928	1	59	1	1	1	0	0	0	0	0	0	1	1	7	251	200	0	0	1	1	0	0	0	0	0	1	0	1	0	0	0	0
1929	1	52	0	0	0	0	1	0	0	0	0	1	1	7	296	300	0	0	1	1	0	0	0	0	0	1	0	1	0	0	0	0
1930	1	30	0	0	0	0	0	0	0	0	0	0	0	3	249	400	0	0	1	1	0	0	0	0	1	0	0	1	0	1	0	0
1931	1	58	1	0	1	0	1	0	0	0	0	1	1	0	167	300	0	0	1	1	0	0	0	0	0	1	0	1	0	0	0	0
1932	1	35	1	0	0	0	0	0	0	0	0	0	0	0	437	200	0	0	1	1	0	1	0	0	0	1	0	1	0	0	0	0
1933	1	22	0	0	0	0	0	0	0	0	0	1	1	4	421	300	0	1	0	0	0	0	0	1	0	0	0	0	0	0	0	0
1934	1	72	1	1	0	0	1	0	0	0	0	1	1	8	412	150	0	0	0	0	0	0	0	0	0	0	0	0	0	0	1	0
1935	1	54	1	1	1	0	0	0	0	0	0	0	0	7	453	300	0	0	1	2	0	0	0	0	0	0	0	1	0	0	0	0
1936	1	66	0	0	0	0	0	0	0	0	0	0	0	3	279	250	0	1	1	2	0	0	0	0	0	1	0	0	0	0	0	0
1937	1	51	0	0	0	0	0	0	0	0	0	1	1	8	223	200	0	1	1	1	0	0	0	4	1	1	0	0	1	0	0	0
1938	1	61	0	0	0	0	0	0	0	0	0	0	0	0	353	300	0	0	1	1	0	0	0	0	0	0	0	1	0	0	0	0
1939	1	60	0	0	0	0	0	0	0	1	1	1	1	3	352	200	0	0	0	0	0	0	0	0	1	0	0	1	0	0	0	0
1940	1	54	1	0	1	0	0	0	0	0	0	1	1	0	373	300	0	0	1	1	0	0	0	0	1	1	0	1	0	1	0	0
1941	1	84	1	0	0	0	0	0	0	0	0	1	1	0	216	200	0	0	1	2	1	0	0	0	0	1	0	1	0	1	0	0
1942	1	68	1	1	0	1	1	0	0	0	1	1	1	5	509	400	1	1	1	1	0	1	0	0	1	1	0	1	0	0	0	0
1943	1	46	1	1	1	0	0	0	0	0	0	0	0	0	420	230	0	0	1	1	0	0	0	4	1	1	0	1	0	0	0	0
1944	1	59	0	0	0	0	0	0	0	0	0	0	0	1	213	300	0	1	1	2	0	0	0	0	0	0	0	1	0	0	0	0
1945	1	57	1	1	1	0	0	0	0	0	0	0	0	2	232	200	0	0	1	2	0	0	0	0	0	1	0	1	0	1	0	0
1946	1	68	1	0	0	1	0	0	0	0	0	1	1	0	415	200	0	0	1	2	0	0	0	0	1	1	0	1	0	0	0	0
1947	1	55	1	1	1	0	0	0	0	0	0	1	1	7	418	300	0	0	1	2	0	0	0	0	0	0	0	1	0	0	0	0
1948	1	55	1	1	1	0	0	0	0	0	0	0	0	1	226	200	0	0	1	2	0	0	0	0	1	0	0	1	1	0	0	0
1949	1	29	1	0	0	0	0	0	0	0	0	0	0	7	327	200	0	0	1	1	0	0	0	0	1	1	0	1	0	0	0	0
1950	1	65	1	0	1	0	0	0	0	0	0	1	1	0	320	300	0	0	1	1	0	0	0	0	1	1	0	1	0	0	0	0
1951	1	61	1	1	1	0	0	0	0	0	1	1	1	6	211	200	0	0	1	2	1	0	0	0	0	0	0	0	0	0	1	0
1952	1	71	0	0	0	0	1	0	0	0	0	0	0	2	185	200	0	0	1	1	0	0	0	0	0	1	0	1	0	0	0	0
1953	1	28	0	0	0	0	0	0	0	0	0	0	0	7	294	200	0	0	1	2	0	0	0	0	1	1	0	1	0	0	0	0
1954	1	28	1	1	1	0	0	0	0	0	0	0	0	3	201	200	0	1	0	0	0	0	0	1	0	1	0	0	1	0	0	0
1955	1	53	1	1	1	0	0	0	0	1	1	0	1	3	250	150	0	0	0	0	0	1	0	0	1	1	0	0	1	1	0	0
1956	1	71	1	0	0	0	1	0	0	0	0	1	1	6	538	400	1	0	1	2	0	0	0	0	0	0	0	1	0	0	0	0
1957	1	83	1	0	0	0	0	0	0	0	0	1	1	6	379	600	0	0	1	1	0	0	0	0	0	0	0	1	0	0	0	0
1958	1	79	0	0	0	1	1	0	0	0	0	1	1	2	281	300	0	0	1	1	0	0	0	0	0	1	0	1	0	0	0	0
1959	1	69	0	0	0	1	0	0	0	0	0	1	1	0	225	300	0	0	1	1	0	0	0	0	0	1	0	1	0	0	0	0
1960	1	78	0	0	0	0	1	0	0	1	0	1	1	7	150	80	0	0	1	1	1	0	0	0	1	0	0	0	0	1	0	0
1961	1	55	0	0	0	0	0	0	0	0	0	1	1	8	279	300	0	1	1	1	1	1	1	0	0	1	0	1	0	0	0	1
1962	1	60	1	0	0	0	0	0	0	0	0	1	1	7	293	200	0	0	1	1	0	0	0	0	1	0	0	0	0	1	0	0
1963	1	52	1	1	1	1	0	0	0	0	0	0	0	7	288	300	0	0	1	2	0	0	0	0	0	1	0	1	0	0	0	0
1964	1	71	0	0	0	0	0	0	0	0	0	0	0	0	341	300	0	0	1	1	0	1	0	0	1	0	0	0	0	0	0	0
1965	1	34	1	0	1	0	0	0	0	0	0	1	1	7	238	200	0	0	1	1	0	0	0	0	0	1	0	1	0	0	0	0
1966	1	60	1	1	1	1	1	0	0	0	0	0	0	5	433	550	1	0	1	2	0	0	0	0	0	0	0	1	0	0	0	0

## Sheet: Codebook of raw data
Division set	Gender	Smoking history	Alcohol intake history	Diabetes mellitus	Hypertension	Heart disease	Liver disease	Radiotherapy	Chemotherapy	Hospitalization history	Operation history	Disease location	Tracheotomy	Titanium plate use	Disease types	Histopathology	Recurrance	Unplanned reoperation	Surgery site infection	Flap types	Number of microanastomosis	Facial artery use	Artery end-to-side	Internal jugular vein use	Facial vein use	Vein end-to-side	Vessel-depleted-neck	Flap status
0 training set 1 testing set	0：female 1：male	0：no 1：yes	0：no 1：yes	0：no 1：yes	0：no 1：yes	0：no 1：yes	0：no 1：yes	0：no 1：yes	0：no 1：yes	0：no 1：yes	0：no 1：yes	0:buccal 1:Floor of the mouth 2:Gingiva 3: Mandible 4:Maxilla 5:root of tongue 6:Soft palate/oropharynx 7:tongue 8: others	0：no 1：yes	0：no 1：yes	0: Benign and others 1:malignancy	0:Benign and others 1:I-III 2:IV	0：no 1：yes	0：no 1：yes	0：no 1：yes	0:Anterolateral thigh flap 1:Osteocutaneous flap 2:Lateral arm flap 3:Latissimus dorsi flap 4:Radial forearm free flap 5:Others	0：1 artery, 1 vein 1：1 artery, 2 veins 2：2 arteries, 2 veins	0：no 1：yes	0：no 1：yes	0：no 1：yes	0：no 1：yes	0：no 1：yes	0：no 1：yes	0:success 1:failure
