# Supplementary material for: Influence of vessel-depleted neck and risk factors on vascularized free flap failure: a retrospective cohort study and predictive model
Source: PeerJ. 2026 Jul 22;14:e21541. doi: 10.7717/peerj.21541 (PMC13401362; doi:10.7717/peerj.21541)
Supplement: Supplemental Information 8 [file peerj-14-21541-s008.xlsx]

## Sheet: Sheet1
Division set	Gender	Smoking history	Alcohol intake history	Diabetes mellitus	Hypertension	Heart disease	Liver disease	Radiotherapy	Chemotherapy	Hospitalization history	Operation history	Disease location	Tracheotomy	Titanium plate use	Disease types	Histopathology	Recurrance	Unplanned reoperation	Surgery site infection	Flap types	Number of microanastomosis	Facial artery use	Artery end-to-side	Internal jugular vein use	Facial vein use	Vein end-to-side	Vessel-depleted-neck	Flap status
0 training set 1 testing set	0：female 1：male	0：no 1：yes	0：no 1：yes	0：no 1：yes	0：no 1：yes	0：no 1：yes	0：no 1：yes	0：no 1：yes	0：no 1：yes	0：no 1：yes	0：no 1：yes	0:buccal 1:Floor of the mouth 2:Gingiva 3: Mandible 4:Maxilla 5:root of tongue 6:Soft palate/oropharynx 7:tongue 8: others	0：no 1：yes	0：no 1：yes	0: Benign and others 1:malignancy	0:Benign and others 1:I-III 2:IV	0：no 1：yes	0：no 1：yes	0：no 1：yes	0:Anterolateral thigh flap 1:Osteocutaneous flap 2:Lateral arm flap 3:Latissimus dorsi flap 4:Radial forearm free flap 5:Others	0：1 artery, 1 vein 1：1 artery, 2 veins 2：2 arteries, 2 veins	0：no 1：yes	0：no 1：yes	0：no 1：yes	0：no 1：yes	0：no 1：yes	0：no 1：yes	0:success 1:failure
